# Supplementary material for: (E)-1-Diphenyl­methyl­idene-2-[(1H-indol-3-yl)methyl­idene]hydrazine
Source: Acta Crystallogr Sect E Struct Rep Online. 2010 Jun 5;66(Pt 7):o1586. doi: 10.1107/S1600536810020702 (PMC3006827; doi:10.1107/S1600536810020702)
Supplement: Supplementary file 2 [file e-66-o1586-Isup2.hkl]

#
# h,k,l, Fc-squared, Fo-squared, sigma(Fo-squared) and status flag
#
data_I
_shelx_title ' anbu-1 in P n a 21 Z=4 C22H17N3'
_shelx_refln_list_code          4
_shelx_F_calc_maximum      145.85
_exptl_crystal_F_000       680.00
_reflns_d_resolution_high  0.7892
 
loop_
 _symmetry_equiv_pos_as_xyz
 'x, y, z'
 '-x, -y, z+1/2'
 '-x+1/2, y+1/2, z+1/2'
 'x+1/2, -y+1/2, z'
 
_cell_length_a    24.1594
_cell_length_b    13.8501
_cell_length_c     5.2173
_cell_angle_alpha  90.000
_cell_angle_beta   90.000
_cell_angle_gamma  90.000
 
_shelx_F_squared_multiplier     1.000
 
loop_
 _refln_index_h
 _refln_index_k
 _refln_index_l
 _refln_F_squared_calc
 _refln_F_squared_meas
 _refln_F_squared_sigma
 _refln_observed_status
   4   0   0       34.20       52.17      2.21 o
   6   0   0      344.80      319.13      8.08 o
   8   0   0        5.59       13.37     11.64 o
  10   0   0       97.46       87.52      2.39 o
  12   0   0      413.21      445.93      4.48 o
  14   0   0      548.55      585.91      5.60 o
  16   0   0      114.14      112.24      2.80 o
  18   0   0      296.27      289.85      4.64 o
  20   0   0       76.19       76.77      1.92 o
  22   0   0      335.23      327.13      2.31 o
  24   0   0        7.05        7.27      0.62 o
  26   0   0        1.59        1.82      0.53 o
  28   0   0       11.29       10.16      0.78 o
  30   0   0        0.22       -0.28      0.41 o
   2   1   0     3389.12     3189.08     73.37 o
   3   1   0      729.15      709.48      1.93 o
   4   1   0     5948.15     5570.73     80.68 o
   5   1   0    17262.66    15468.71    180.77 o
   6   1   0     1161.03     1110.17     12.98 o
   7   1   0      379.75      350.38      3.23 o
   8   1   0      340.14      308.58      1.40 o
   9   1   0       44.68       43.89      0.93 o
  10   1   0      276.81      281.13      2.53 o
  11   1   0      117.15       95.07      1.51 o
  12   1   0        0.65        1.12      0.76 o
  13   1   0      202.09      217.83      2.38 o
  14   1   0       37.61       39.11      1.29 o
  15   1   0       29.52       34.01      1.21 o
  16   1   0      160.35      159.47      3.62 o
  17   1   0      525.34      535.52      4.29 o
  18   1   0       13.89       14.71      1.08 o
  19   1   0      203.84      200.20      2.41 o
  20   1   0       42.09       34.89      0.57 o
  21   1   0       31.57       32.41      0.62 o
  22   1   0       44.73       40.62      0.68 o
  23   1   0       17.29       16.65      0.53 o
  24   1   0       21.95       21.73      0.64 o
  25   1   0        0.04        0.01      0.38 o
  26   1   0       33.04       33.54      0.58 o
  27   1   0        2.62        2.05      0.41 o
  28   1   0        1.50        1.19      0.36 o
  29   1   0       19.49       20.98      0.55 o
  30   1   0        3.23        2.54      0.30 o
   0   2   0      153.68      160.13      1.21 o
   1   2   0     2341.28     2265.62     44.52 o
   2   2   0        1.06        3.39      1.18 o
   3   2   0     1460.56     1349.93      7.96 o
   4   2   0      883.00      811.99      3.40 o
   5   2   0        0.05        0.03      0.38 o
   6   2   0     4324.99     4137.43     27.03 o
   7   2   0     1730.95     1680.12      4.66 o
   8   2   0       19.23       16.87      0.74 o
   9   2   0     3001.42     2810.10      7.36 o
  10   2   0      124.95      135.89      1.43 o
  11   2   0      326.91      348.55      8.53 o
  12   2   0      598.51      657.60      4.43 o
  13   2   0       44.59       53.60      1.34 o
  14   2   0       19.97       17.63      1.31 o
  15   2   0       25.72       27.78      1.18 o
  16   2   0      362.31      363.40      3.49 o
  17   2   0       53.77       48.53      1.51 o
  18   2   0        9.32        9.86      0.99 o
  19   2   0       13.44       11.78      0.40 o
  20   2   0        7.51        8.04      0.40 o
  21   2   0       22.18       23.28      0.56 o
  22   2   0       33.19       28.86      0.54 o
  23   2   0       31.54       32.85      0.63 o
  24   2   0        9.90        9.17      0.46 o
  25   2   0       60.48       58.23      0.86 o
  26   2   0        0.09       -0.10      0.44 o
  27   2   0        4.93        4.90      0.42 o
  28   2   0        2.56        3.15      0.37 o
  29   2   0        0.06        0.02      0.37 o
  30   2   0        0.18        0.12      0.25 o
   1   3   0    13971.70    12267.04    132.19 o
   2   3   0       21.57       21.12      0.51 o
   3   3   0       68.42       67.32      0.81 o
   4   3   0      711.84      625.39      8.32 o
   5   3   0       44.11       45.58      0.63 o
   6   3   0      595.29      529.54      5.97 o
   7   3   0      119.85      115.47      1.41 o
   8   3   0      605.29      625.61      9.44 o
   9   3   0      357.51      386.43      2.72 o
  10   3   0       87.64      105.21      1.59 o
  11   3   0       24.48       26.66      1.02 o
  12   3   0      221.25      242.66      4.94 o
  13   3   0      372.33      423.20      3.85 o
  14   3   0      305.55      310.04      4.86 o
  15   3   0       29.36       40.20      1.33 o
  16   3   0      243.86      237.21      4.26 o
  17   3   0        2.76        1.83      0.87 o
  18   3   0        3.04        1.70      0.83 o
  19   3   0        0.22        0.10      0.38 o
  20   3   0       32.78       30.03      0.60 o
  21   3   0       29.62       30.83      0.69 o
  22   3   0       47.70       44.10      0.96 o
  23   3   0       10.76        9.48      0.55 o
  24   3   0       48.85       48.31      0.84 o
  25   3   0        3.45        4.22      0.48 o
  26   3   0       11.90       10.61      0.52 o
  27   3   0        6.84        6.84      0.46 o
  28   3   0       78.31       89.20      1.40 o
  29   3   0        6.10        6.87      0.31 o
  30   3   0        6.64        5.08      0.37 o
   0   4   0      877.41      787.87      3.77 o
   1   4   0      610.14      577.19      7.50 o
   2   4   0      247.94      256.31      1.60 o
   3   4   0        2.41        2.33      0.41 o
   4   4   0      272.34      243.57      1.37 o
   5   4   0      291.51      251.73      1.59 o
   6   4   0        1.51        1.26      0.35 o
   7   4   0      201.74      203.96      2.79 o
   8   4   0        5.55        4.42      0.71 o
   9   4   0       17.49       19.18      0.91 o
  10   4   0        0.52        6.41      3.92 o
  11   4   0      400.46      453.90      6.87 o
  12   4   0      185.37      196.97      2.81 o
  13   4   0      192.60      181.74      2.40 o
  14   4   0       12.73       11.30      0.97 o
  15   4   0        6.92       10.38      0.95 o
  16   4   0        5.07        5.11      0.88 o
  17   4   0      158.13      167.83      2.61 o
  18   4   0      100.33       92.24      1.26 o
  19   4   0       12.34       11.38      0.49 o
  20   4   0       38.75       34.61      0.77 o
  21   4   0       45.67       42.05      0.92 o
  22   4   0       23.37       20.23      0.78 o
  23   4   0       18.29       19.11      0.64 o
  24   4   0        8.38        7.02      0.53 o
  25   4   0        3.32        4.27      0.48 o
  26   4   0        2.60        3.62      0.46 o
  27   4   0       26.84       29.10      0.57 o
  28   4   0       36.83       40.10      0.55 o
  29   4   0       10.89       10.40      0.29 o
   1   5   0       40.22       43.17      0.82 o
   2   5   0      923.65      844.06      7.12 o
   3   5   0      169.60      192.84      1.37 o
   4   5   0      307.35      321.85      2.13 o
   5   5   0     1222.31     1239.44      3.72 o
   6   5   0      110.48      110.61      1.13 o
   7   5   0       29.46       41.62      0.78 o
   8   5   0      393.65      405.30      2.30 o
   9   5   0      161.53      170.94      3.85 o
  10   5   0     1023.46     1044.30     27.17 o
  11   5   0      131.22      137.63      3.87 o
  12   5   0      143.13      161.07      2.18 o
  13   5   0      606.39      633.11     17.49 o
  14   5   0        1.00        1.65      0.78 o
  15   5   0        0.55        1.42      0.77 o
  16   5   0        6.54        6.44      0.88 o
  17   5   0       30.02       32.95      0.72 o
  18   5   0       98.47      100.14      1.14 o
  19   5   0      168.73      171.91      1.76 o
  20   5   0       45.92       40.92      0.79 o
  21   5   0       24.41       23.58      0.68 o
  22   5   0        9.38        9.78      0.55 o
  23   5   0        2.87        2.47      0.48 o
  24   5   0        3.83        4.08      0.49 o
  25   5   0       97.46       95.96      1.00 o
  26   5   0       84.59       86.00      1.05 o
  27   5   0       13.10       14.59      0.44 o
  28   5   0       21.11       21.46      0.44 o
  29   5   0        1.15        1.21      0.39 o
   0   6   0     1131.78     1038.55      5.39 o
   1   6   0      153.16      140.53      1.48 o
   2   6   0       77.30       81.90      1.18 o
   3   6   0      419.25      441.93      7.56 o
   4   6   0      450.32      489.24      2.34 o
   5   6   0      680.69      693.18      4.72 o
   6   6   0     1051.40     1132.32      8.91 o
   7   6   0       36.48       40.20      0.84 o
   8   6   0      747.54      818.29     19.24 o
   9   6   0       28.53       28.86      1.06 o
  10   6   0       39.28       43.55      2.67 o
  11   6   0        7.94        7.75      0.83 o
  12   6   0        4.45        2.65      0.76 o
  13   6   0      114.64      124.66      2.99 o
  14   6   0       17.03       14.76      0.98 o
  15   6   0      107.38      116.08      2.85 o
  16   6   0      193.56      197.78      1.50 o
  17   6   0       30.49       30.17      0.60 o
  18   6   0        9.09        6.67      0.64 o
  19   6   0       76.29       70.51      1.23 o
  20   6   0      130.79      124.37      1.49 o
  21   6   0        0.40        0.78      0.47 o
  22   6   0      119.68      116.07      1.18 o
  23   6   0       32.85       29.70      0.85 o
  24   6   0       15.80       15.10      0.57 o
  25   6   0        1.72        1.69      0.43 o
  26   6   0       28.12       28.64      0.57 o
  27   6   0        0.02        0.08      0.29 o
  28   6   0        6.69        5.88      0.36 o
   1   7   0        0.29        0.19      0.56 o
   2   7   0     1706.04     1793.05      5.52 o
   3   7   0       53.03       51.74      0.92 o
   4   7   0      241.54      246.10      2.26 o
   5   7   0       19.47       17.44      0.64 o
   6   7   0       36.11       44.03      1.19 o
   7   7   0      224.26      206.73      2.13 o
   8   7   0       49.20       55.87      1.04 o
   9   7   0       12.47       14.72      0.89 o
  10   7   0      179.95      194.76      9.74 o
  11   7   0       10.15       10.63      0.91 o
  12   7   0       85.07       80.44      3.42 o
  13   7   0        4.80        6.69      1.36 o
  14   7   0       63.76       58.68      3.44 o
  15   7   0       53.58       56.53      0.73 o
  16   7   0       39.64       36.13      0.69 o
  17   7   0        1.10        3.00      0.60 o
  18   7   0       32.49       31.40      0.94 o
  19   7   0        7.63        7.73      0.52 o
  20   7   0       12.17       10.30      0.57 o
  21   7   0      142.41      146.73      2.25 o
  22   7   0       15.44       14.85      0.60 o
  23   7   0      111.53      113.08      1.09 o
  24   7   0        4.73        4.57      0.46 o
  25   7   0       25.42       28.13      0.77 o
  26   7   0        4.21        4.47      0.47 o
  27   7   0        2.11        1.89      0.36 o
  28   7   0        0.32        0.28      0.29 o
   0   8   0     1706.41     1885.46      8.57 o
   1   8   0       17.11       13.68      0.82 o
   2   8   0      903.85      943.54      3.66 o
   3   8   0      632.12      636.19      3.04 o
   4   8   0       29.09       27.19      0.78 o
   5   8   0      501.04      520.95      4.71 o
   6   8   0       15.50       15.75      0.67 o
   7   8   0      124.08      119.06      2.33 o
   8   8   0      129.23      122.59      1.58 o
   9   8   0       89.55      111.33      7.46 o
  10   8   0        5.08        4.15      0.72 o
  11   8   0       12.46       11.61      0.97 o
  12   8   0        1.36        0.65      0.85 o
  13   8   0       13.65       12.21      0.56 o
  14   8   0      167.95      166.64      1.33 o
  15   8   0       99.35       98.18      1.21 o
  16   8   0      114.20      113.28      1.21 o
  17   8   0       33.08       34.44      0.76 o
  18   8   0      219.72      207.54      1.99 o
  19   8   0        0.11        0.28      0.45 o
  20   8   0       20.85       21.82      0.69 o
  21   8   0        2.81        2.90      0.47 o
  22   8   0        6.31        5.55      0.49 o
  23   8   0        0.17        0.69      0.42 o
  24   8   0       22.22       25.64      0.55 o
  25   8   0        1.16        1.28      0.46 o
  26   8   0        6.66        7.05      0.48 o
  27   8   0       16.03       15.23      0.36 o
   1   9   0       40.97       45.75      1.28 o
   2   9   0       97.56       91.58      1.29 o
   3   9   0      123.11      114.62      2.28 o
   4   9   0      550.99      602.09      8.82 o
   5   9   0      242.30      265.87      2.93 o
   6   9   0      365.56      369.25      4.60 o
   7   9   0       10.47        9.01      0.65 o
   8   9   0        3.74        4.42      0.68 o
   9   9   0      284.98      272.37     21.80 o
  10   9   0       71.15       68.69      6.79 o
  11   9   0        5.25        5.37      0.42 o
  12   9   0        2.78        2.38      0.41 o
  13   9   0      240.39      230.01      1.93 o
  14   9   0      383.73      374.63      2.72 o
  15   9   0      184.56      183.33      1.47 o
  16   9   0       26.53       28.18      0.71 o
  17   9   0        3.50        3.90      0.51 o
  18   9   0       95.74       85.69      1.37 o
  19   9   0       41.94       44.82      0.74 o
  20   9   0       41.83       47.42      1.11 o
  21   9   0       19.19       20.90      0.59 o
  22   9   0       21.11       22.79      0.57 o
  23   9   0        0.01       -0.25      0.51 o
  24   9   0       35.57       36.50      0.73 o
  25   9   0        4.15        3.85      0.40 o
  26   9   0        8.14        7.60      0.32 o
   0  10   0        0.08        0.82      0.65 o
   1  10   0      353.86      333.38      8.14 o
   2  10   0       91.20       95.35      2.13 o
   3  10   0       67.59       81.33      4.74 o
   4  10   0       28.89       35.28      1.58 o
   5  10   0      210.85      210.26      4.03 o
   6  10   0       35.34       31.13      1.16 o
   7  10   0     1349.15     1347.62     16.96 o
   8  10   0       14.90       14.55      0.41 o
   9  10   0        1.06        1.56      0.30 o
  10  10   0        0.01        0.11      0.32 o
  11  10   0       25.07       23.79      0.56 o
  12  10   0      136.67      128.30      1.37 o
  13  10   0      271.33      245.58      2.12 o
  14  10   0       58.68       57.56      1.18 o
  15  10   0       46.07       42.63      0.83 o
  16  10   0       88.60       89.37      1.08 o
  17  10   0        5.08        5.43      0.68 o
  18  10   0       11.46       12.56      0.76 o
  19  10   0       69.00       71.31      1.20 o
  20  10   0       12.54       12.33      0.71 o
  21  10   0       14.86       15.32      0.68 o
  22  10   0        0.97        1.16      0.50 o
  23  10   0        6.13        6.31      0.49 o
  24  10   0        0.44        0.38      0.36 o
  25  10   0        1.35        0.45      0.25 o
   1  11   0       10.99       11.74      0.68 o
   2  11   0       39.41       37.92      0.61 o
   3  11   0       22.17       17.85      0.43 o
   4  11   0      167.85      158.51      1.82 o
   5  11   0       20.18       19.85      0.52 o
   6  11   0      544.11      531.00      4.10 o
   7  11   0      117.00      103.41      0.90 o
   8  11   0       92.77       77.39      0.84 o
   9  11   0      112.55      100.03      0.95 o
  10  11   0       50.09       45.57      0.79 o
  11  11   0        7.69        7.91      0.50 o
  12  11   0        0.51        0.09      0.44 o
  13  11   0        4.48        4.07      0.67 o
  14  11   0       20.35       19.50      0.81 o
  15  11   0        0.07        0.05      0.62 o
  16  11   0       26.13       24.32      1.05 o
  17  11   0        8.86        9.16      0.71 o
  18  11   0        1.75        2.83      0.61 o
  19  11   0       11.63       10.44      0.66 o
  20  11   0        0.25        0.42      0.50 o
  21  11   0       29.08       29.63      0.71 o
  22  11   0        0.01        0.10      0.39 o
  23  11   0        0.89        1.22      0.33 o
   0  12   0      144.56      139.56      2.74 o
   1  12   0        7.82        8.01      0.43 o
   2  12   0       56.69       58.65      0.97 o
   3  12   0        0.60        0.34      0.46 o
   4  12   0       31.35       31.80      0.72 o
   5  12   0      261.43      231.27      2.87 o
   6  12   0       34.86       30.12      1.13 o
   7  12   0       15.04       13.36      0.61 o
   8  12   0       15.58       14.47      0.68 o
   9  12   0       25.62       25.21      0.79 o
  10  12   0       44.68       40.99      0.80 o
  11  12   0      281.38      267.47      2.03 o
  12  12   0      189.25      185.29      1.83 o
  13  12   0       99.26       95.81      2.72 o
  14  12   0       35.27       34.43      0.94 o
  15  12   0       62.60       68.55      1.44 o
  16  12   0       37.35       39.36      1.44 o
  17  12   0        3.24        4.37      0.60 o
  18  12   0        6.10        6.91      0.58 o
  19  12   0        1.21        1.13      0.49 o
  20  12   0        3.50        3.37      0.45 o
  21  12   0        5.02        3.99      0.39 o
  22  12   0        1.23        1.47      0.27 o
   1  13   0       12.91       10.98      0.55 o
   2  13   0      101.59       90.11      1.07 o
   3  13   0        9.40        7.37      0.61 o
   4  13   0        1.96        2.59      0.42 o
   5  13   0       78.41       67.81      1.74 o
   6  13   0        5.85        6.43      0.49 o
   7  13   0       21.20       19.35      0.54 o
   8  13   0       28.93       27.28      1.15 o
   9  13   0        4.29        4.78      0.82 o
  10  13   0       14.39       13.43      0.56 o
  11  13   0        5.94        6.46      0.49 o
  12  13   0        0.18        0.32      0.41 o
  13  13   0       63.16       68.25      0.84 o
  14  13   0       25.16       27.97      0.84 o
  15  13   0       38.95       46.92      1.36 o
  16  13   0        0.49        0.65      0.74 o
  17  13   0       23.02       24.19      0.68 o
  18  13   0        0.22        0.00      0.42 o
  19  13   0        4.60        5.84      0.40 o
  20  13   0       27.73       29.31      0.91 o
   0  14   0       35.02       34.34      1.32 o
   1  14   0        0.75        0.50      0.44 o
   2  14   0       26.60       22.58      0.65 o
   3  14   0        0.05        0.60      0.45 o
   4  14   0       12.39        8.13      0.44 o
   5  14   0        0.23        0.13      0.42 o
   6  14   0       22.18       23.60      0.62 o
   7  14   0        0.93        0.75      0.42 o
   8  14   0        8.47        8.15      0.48 o
   9  14   0        1.25        1.12      0.42 o
  10  14   0        4.89        4.68      0.60 o
  11  14   0       13.58       15.32      0.69 o
  12  14   0       17.50       21.82      0.71 o
  13  14   0        3.72        3.50      0.39 o
  14  14   0        0.14        0.27      0.33 o
  15  14   0        0.09        0.38      0.29 o
  16  14   0        0.01        0.27      0.38 o
  17  14   0        4.19        4.11      0.36 o
  18  14   0        0.11        0.59      0.36 o
   1  15   0       15.27       15.18      0.46 o
   2  15   0        3.35        2.69      0.36 o
   3  15   0        5.54        6.65      0.46 o
   4  15   0        7.83        8.17      0.48 o
   5  15   0       11.21       11.20      0.61 o
   6  15   0        1.77        1.79      0.50 o
   7  15   0        3.61        4.33      0.53 o
   8  15   0        0.60        0.52      0.47 o
   9  15   0        1.22        1.21      0.45 o
  10  15   0        2.21        1.07      0.46 o
  11  15   0        0.06        0.10      0.33 o
  12  15   0        6.04        7.34      0.36 o
  13  15   0       12.31       13.46      0.37 o
  14  15   0        1.19        0.87      0.22 o
  15  15   0        0.01        0.10      0.26 o
   0  16   0        0.08        0.26      0.40 o
   1  16   0       11.66       14.46      0.38 o
   2  16   0       17.87       20.44      0.42 o
   3  16   0        8.75       12.26      0.41 o
   4  16   0        7.39        8.20      0.49 o
   5  16   0        3.40        3.30      0.43 o
   6  16   0        1.01        1.13      0.39 o
   7  16   0       13.43       14.82      0.50 o
   8  16   0        0.79        1.01      0.30 o
   9  16   0        5.19        5.13      0.31 o
  10  16   0        2.87        3.44      0.27 o
  11  16   0        3.10        3.85      0.23 o
  12  16   0        0.08       -0.07      0.32 o
   1  17   0       14.08       13.10      0.87 o
   2  17   0        3.87        4.52      0.32 o
   3  17   0        0.03        0.00      0.27 o
   4  17   0        0.52        0.42      0.27 o
   5  17   0        2.52        2.34      0.27 o
   6  17   0        3.78        3.35      0.33 o
   7  17   0        1.97        2.18      0.33 o
   2   0   1    21273.32    18225.99     54.16 o
   4   0   1     6204.54     6023.56     44.51 o
   6   0   1     3372.82     3151.62     22.06 o
   8   0   1     2652.77     2660.14      6.09 o
  10   0   1     2128.71     2276.86      4.92 o
  12   0   1      478.96      507.18      3.55 o
  14   0   1      992.84      990.97     22.94 o
  16   0   1       48.52       46.86      1.42 o
  18   0   1      111.42      110.09      2.09 o
  20   0   1      499.14      485.17      2.48 o
  22   0   1      214.29      195.60      1.48 o
  24   0   1       74.76       69.80      0.98 o
  26   0   1        8.92       10.05      0.62 o
  28   0   1        6.93        4.60      0.46 o
  30   0   1       15.95       17.25      0.55 o
   0   1   1     2118.82     2147.79     18.45 o
   1   1   1      917.22      884.18      3.17 o
   2   1   1     1290.50     1254.90      4.52 o
   3   1   1    10500.79     9749.58     46.32 o
   4   1   1     6376.46     6032.64     28.00 o
   5   1   1    13941.14    12618.99     37.40 o
   6   1   1     3640.36     3542.33     15.81 o
   7   1   1     2184.31     2174.39      8.17 o
   8   1   1      931.48      941.23      2.26 o
   9   1   1       10.92        9.82      0.40 o
  10   1   1      559.54      570.94      1.78 o
  11   1   1      645.32      656.13      5.25 o
  12   1   1      304.81      330.59      3.01 o
  13   1   1       60.30       74.69      1.30 o
  14   1   1      189.90      228.74      4.45 o
  15   1   1      312.22      318.04      3.11 o
  16   1   1       24.80       27.81      0.83 o
  17   1   1       10.75       12.73      0.90 o
  18   1   1       66.49       67.95      1.22 o
  19   1   1       21.42       22.10      0.57 o
  20   1   1       81.02       81.32      0.79 o
  21   1   1       12.89       13.65      0.37 o
  22   1   1      121.84      109.50      0.82 o
  23   1   1       18.20       17.60      0.40 o
  24   1   1       23.90       22.20      0.45 o
  25   1   1        5.70        6.14      0.35 o
  26   1   1        5.31        4.74      0.32 o
  27   1   1       27.42       26.76      0.41 o
  28   1   1        1.02        0.90      0.27 o
  29   1   1        1.91        1.63      0.30 o
  30   1   1        1.58        1.57      0.27 o
   1   2   1     2711.75     2642.83     12.46 o
   2   2   1     3628.06     3491.43     27.24 o
   3   2   1     1503.82     1398.42      2.67 o
   4   2   1     1293.62     1244.64      4.50 o
   5   2   1      138.72      129.67      0.72 o
   6   2   1     1393.35     1338.22      3.83 o
   7   2   1      561.40      573.57      2.77 o
   8   2   1      706.91      747.19      2.22 o
   9   2   1     1455.57     1471.87      4.70 o
  10   2   1       49.07       49.40      0.69 o
  11   2   1      122.23      140.11      1.53 o
  12   2   1      178.37      190.87      1.68 o
  13   2   1      148.98      147.86      1.83 o
  14   2   1      110.61      129.48      2.47 o
  15   2   1        1.19        2.41      0.53 o
  16   2   1       63.95       65.86      1.42 o
  17   2   1        3.80        3.10      0.61 o
  18   2   1       44.36       40.81      1.00 o
  19   2   1       55.16       57.95      0.49 o
  20   2   1      139.27      134.53      2.26 o
  21   2   1      222.06      216.77      4.47 o
  22   2   1        8.86        8.56      0.35 o
  23   2   1       22.11       23.27      0.40 o
  24   2   1        6.34        5.60      0.32 o
  25   2   1       31.56       31.90      0.47 o
  26   2   1        4.86        5.21      0.35 o
  27   2   1        3.37        3.48      0.31 o
  28   2   1        7.54        7.99      0.29 o
  29   2   1       12.06       11.65      0.64 o
  30   2   1        6.09        6.26      0.27 o
   0   3   1     2076.36     1984.05     36.56 o
   1   3   1       15.15       13.44      0.78 o
   2   3   1     4292.65     4115.27     27.57 o
   3   3   1      444.90      440.96      5.81 o
   4   3   1      133.67      134.50      0.90 o
   5   3   1        0.22        0.29      0.23 o
   6   3   1      906.43      913.17      3.39 o
   7   3   1     1634.38     1702.52      7.23 o
   8   3   1       27.13       20.33      0.43 o
   9   3   1      317.10      341.72      2.24 o
  10   3   1      241.18      241.09      2.26 o
  11   3   1      641.30      699.89      2.81 o
  12   3   1      515.35      538.13      3.07 o
  13   3   1       94.67       95.66      1.61 o
  14   3   1      208.78      205.45      2.09 o
  15   3   1      102.13      105.34      2.19 o
  16   3   1       12.95       14.24      0.69 o
  17   3   1       14.69       14.93      0.75 o
  18   3   1       40.77       39.51      0.49 o
  19   3   1       75.36       76.51      0.82 o
  20   3   1       38.20       36.99      0.54 o
  21   3   1       27.41       26.68      0.58 o
  22   3   1       18.97       18.26      0.53 o
  23   3   1       18.75       17.61      0.39 o
  24   3   1       21.26       22.81      0.57 o
  25   3   1        0.89        1.38      0.29 o
  26   3   1       77.49       82.21      0.98 o
  27   3   1        0.68        1.14      0.28 o
  28   3   1        7.30        7.85      0.32 o
  29   3   1        5.60        5.50      0.26 o
   1   4   1     2418.59     2344.18     11.12 o
   2   4   1      384.16      367.68      1.27 o
   3   4   1      616.51      602.91      2.03 o
   4   4   1      519.82      561.35      2.28 o
   5   4   1     1259.75     1272.94      3.22 o
   6   4   1      464.60      494.26      3.12 o
   7   4   1     1555.78     1646.59      5.54 o
   8   4   1      164.32      166.55      1.32 o
   9   4   1      333.78      382.76      1.85 o
  10   4   1        0.96        1.67      0.51 o
  11   4   1       96.89       95.04      1.30 o
  12   4   1      220.41      219.42      1.80 o
  13   4   1      306.14      323.50      2.23 o
  14   4   1       77.29       77.45      1.29 o
  15   4   1       37.71       34.52      0.91 o
  16   4   1       27.07       29.16      0.91 o
  17   4   1       40.63       39.67      0.68 o
  18   4   1       55.15       50.65      0.51 o
  19   4   1       13.54       13.25      0.36 o
  20   4   1       12.38       11.55      0.37 o
  21   4   1       49.69       48.67      0.64 o
  22   4   1        3.62        3.74      0.33 o
  23   4   1       33.82       33.15      0.70 o
  24   4   1        1.15        1.52      0.27 o
  25   4   1       18.52       20.88      0.57 o
  26   4   1        3.16        3.05      0.31 o
  27   4   1        4.33        5.30      0.29 o
  28   4   1       15.48       16.04      0.29 o
  29   4   1        0.07        0.29      0.22 o
   0   5   1      166.37      169.63      1.09 o
   1   5   1      142.17      152.68      0.74 o
   2   5   1      539.64      522.96      1.64 o
   3   5   1      725.79      756.86      4.23 o
   4   5   1      229.79      244.10      1.30 o
   5   5   1      775.73      812.97      3.05 o
   6   5   1      229.41      242.35      3.18 o
   7   5   1      193.22      203.90      3.20 o
   8   5   1      733.99      781.78     13.06 o
   9   5   1      111.56      133.00      2.92 o
  10   5   1       90.35       82.72      1.19 o
  11   5   1       45.71       45.58      0.98 o
  12   5   1        4.12        2.82      0.47 o
  13   5   1       42.00       39.01      1.07 o
  14   5   1       66.02       66.64      1.35 o
  15   5   1       18.92       22.37      0.77 o
  16   5   1       74.74       68.34      1.41 o
  17   5   1      186.32      192.40      2.36 o
  18   5   1        6.64        6.11      0.35 o
  19   5   1       22.06       20.99      0.44 o
  20   5   1       53.27       50.87      0.73 o
  21   5   1       73.35       67.43      0.77 o
  22   5   1        8.64        9.34      0.36 o
  23   5   1       23.43       23.02      0.42 o
  24   5   1       14.48       15.45      0.39 o
  25   5   1        1.26        1.05      0.32 o
  26   5   1       10.22        9.90      0.34 o
  27   5   1        5.34        4.65      0.27 o
  28   5   1        7.85        7.42      0.31 o
   1   6   1     1061.95     1056.97     11.36 o
   2   6   1     1714.29     1842.51     20.75 o
   3   6   1      705.55      750.47      5.28 o
   4   6   1      180.18      224.91      1.64 o
   5   6   1      276.44      288.65      2.00 o
   6   6   1      277.97      311.84      1.76 o
   7   6   1      157.35      164.03      2.95 o
   8   6   1       36.72       32.26      0.87 o
   9   6   1       89.87       99.89      1.84 o
  10   6   1      222.75      239.71      1.89 o
  11   6   1       20.47       20.44      0.85 o
  12   6   1      128.84      129.98      2.13 o
  13   6   1      118.34      120.15      1.74 o
  14   6   1      137.73      142.76      2.25 o
  15   6   1       37.58       35.54      1.14 o
  16   6   1      198.36      220.03      1.75 o
  17   6   1       19.08       16.47      0.46 o
  18   6   1       25.87       26.08      0.53 o
  19   6   1        2.31        2.18      0.32 o
  20   6   1      105.05       98.64      1.23 o
  21   6   1       25.15       25.34      0.46 o
  22   6   1       19.79       18.09      0.41 o
  23   6   1        3.43        3.04      0.29 o
  24   6   1       62.88       62.91      1.15 o
  25   6   1       12.09       12.22      0.33 o
  26   6   1       53.13       56.08      0.58 o
  27   6   1        5.64        5.44      0.26 o
  28   6   1        2.18        2.30      0.30 o
   0   7   1      673.18      652.87      9.70 o
   1   7   1      573.26      577.67      3.12 o
   2   7   1        4.14        5.66      0.48 o
   3   7   1      137.48      155.24      1.40 o
   4   7   1      544.72      571.90      2.61 o
   5   7   1      487.52      527.69      4.30 o
   6   7   1      174.61      186.48      2.03 o
   7   7   1        6.41        5.54      0.42 o
   8   7   1        0.55        1.44      0.35 o
   9   7   1      186.94      194.93      1.76 o
  10   7   1       24.31       22.44      0.76 o
  11   7   1        4.10        3.84      0.61 o
  12   7   1       13.23       13.84      0.81 o
  13   7   1       26.29       23.06      0.99 o
  14   7   1       15.29       13.42      0.40 o
  15   7   1      159.90      160.83      1.05 o
  16   7   1       75.71       70.48      0.83 o
  17   7   1       58.73       54.83      1.48 o
  18   7   1        1.10        1.14      0.37 o
  19   7   1      207.52      201.99      3.03 o
  20   7   1        5.46        5.93      0.41 o
  21   7   1       29.80       32.29      0.68 o
  22   7   1       23.26       24.00      0.50 o
  23   7   1        8.80       10.18      0.35 o
  24   7   1       17.33       16.74      0.33 o
  25   7   1        0.24        0.42      0.24 o
  26   7   1        0.38        0.48      0.23 o
  27   7   1        7.99        8.74      0.26 o
   1   8   1       55.47       52.41      0.93 o
   2   8   1      544.25      544.14      3.06 o
   3   8   1       51.01       44.23      0.88 o
   4   8   1      434.75      437.32      2.45 o
   5   8   1       83.89       87.06      1.51 o
   6   8   1       29.04       29.69      0.87 o
   7   8   1       84.72       81.60      1.35 o
   8   8   1        2.64        4.24      0.57 o
   9   8   1       91.92       88.63      1.60 o
  10   8   1       41.90       38.00      0.92 o
  11   8   1       18.89       14.89      0.88 o
  12   8   1       37.74       36.51      1.13 o
  13   8   1       68.26       70.72      1.27 o
  14   8   1      182.94      178.38      1.73 o
  15   8   1       51.11       50.22      0.67 o
  16   8   1      142.77      137.43      1.48 o
  17   8   1      154.94      151.23      1.73 o
  18   8   1       79.02       75.50      0.79 o
  19   8   1       82.57       81.39      0.93 o
  20   8   1       86.46       87.04      1.30 o
  21   8   1        5.45        5.42      0.39 o
  22   8   1        0.59        0.50      0.30 o
  23   8   1        3.65        3.74      0.29 o
  24   8   1        2.70        3.82      0.24 o
  25   8   1        1.86        1.84      0.21 o
  26   8   1        9.70        9.62      0.26 o
   0   9   1      510.54      466.82      3.73 o
   1   9   1       63.89       61.54      1.08 o
   2   9   1      410.11      401.22      3.30 o
   3   9   1       88.84       89.29      1.55 o
   4   9   1       98.82       96.33      1.25 o
   5   9   1       26.27       28.38      0.75 o
   6   9   1       64.22       66.98      1.27 o
   7   9   1       28.61       29.95      1.01 o
   8   9   1      499.79      492.07     15.53 o
   9   9   1       28.00       28.86      0.99 o
  10   9   1       18.79       20.86      0.57 o
  11   9   1       77.80       74.62      1.08 o
  12   9   1      160.60      162.41      1.55 o
  13   9   1        1.21        1.81      0.36 o
  14   9   1      106.38      110.08      1.53 o
  15   9   1      199.35      201.67      3.86 o
  16   9   1       18.93       18.86      0.65 o
  17   9   1       47.45       47.59      0.66 o
  18   9   1       16.33       17.02      0.49 o
  19   9   1       52.55       52.81      0.93 o
  20   9   1       50.81       50.32      0.76 o
  21   9   1        2.60        2.88      0.35 o
  22   9   1       10.39       11.18      0.33 o
  23   9   1        7.99        7.70      0.31 o
  24   9   1        4.96        4.71      0.23 o
  25   9   1        8.24        8.27      0.31 o
   1  10   1      133.27      121.64      1.87 o
   2  10   1       88.99       87.63      1.28 o
   3  10   1      240.04      211.38      2.17 o
   4  10   1       32.82       33.24      0.93 o
   5  10   1      341.27      322.59      4.27 o
   6  10   1       43.77       44.86      0.69 o
   7  10   1        4.17        4.18      0.28 o
   8  10   1       75.32       77.17      1.08 o
   9  10   1      619.12      607.81      5.76 o
  10  10   1       13.66       14.38      0.45 o
  11  10   1       22.84       21.99      0.52 o
  12  10   1       30.14       29.23      0.69 o
  13  10   1       63.97       55.93      0.79 o
  14  10   1       70.03       65.87      0.76 o
  15  10   1       48.81       50.39      0.63 o
  16  10   1       58.18       56.47      1.01 o
  17  10   1        7.73        7.83      0.43 o
  18  10   1        6.47        6.71      0.41 o
  19  10   1       13.36       14.80      0.44 o
  20  10   1       10.33       10.39      0.38 o
  21  10   1       19.49       20.77      0.44 o
  22  10   1        8.00        7.96      0.30 o
  23  10   1        0.07       -0.19      0.21 o
  24  10   1        1.83        1.79      0.24 o
   0  11   1      214.10      206.58      1.51 o
   1  11   1      111.93      104.02      0.69 o
   2  11   1      211.50      202.16      1.39 o
   3  11   1        5.64        4.18      0.31 o
   4  11   1       25.25       21.85      0.38 o
   5  11   1      165.27      157.66      1.37 o
   6  11   1       36.68       33.26      0.48 o
   7  11   1      190.70      176.65      1.08 o
   8  11   1       96.14       87.68      0.83 o
   9  11   1      197.26      194.51      3.38 o
  10  11   1      179.96      163.08      1.19 o
  11  11   1      117.09      104.98      0.88 o
  12  11   1       76.96       73.58      0.76 o
  13  11   1       43.72       44.79      0.92 o
  14  11   1       32.83       31.24      0.51 o
  15  11   1       30.69       31.43      0.47 o
  16  11   1       63.34       67.02      1.13 o
  17  11   1        5.31        5.62      0.33 o
  18  11   1       41.50       43.18      0.83 o
  19  11   1        9.64       10.05      0.35 o
  20  11   1        1.75        2.23      0.33 o
  21  11   1        3.76        3.84      0.31 o
  22  11   1        2.72        2.94      0.24 o
  23  11   1        2.27        2.37      0.32 o
   1  12   1       12.03       11.78      0.39 o
   2  12   1       24.29       20.77      0.48 o
   3  12   1       44.45       39.02      0.59 o
   4  12   1       95.17       95.49      1.42 o
   5  12   1      107.25      101.13      2.02 o
   6  12   1       93.04       86.29      1.37 o
   7  12   1      129.83      124.47      2.16 o
   8  12   1       60.10       52.72      0.83 o
   9  12   1      126.99      115.46      1.20 o
  10  12   1      124.84      122.32      1.12 o
  11  12   1       13.29       14.76      0.63 o
  12  12   1       11.59       12.43      0.41 o
  13  12   1       80.22       81.74      0.76 o
  14  12   1       38.76       39.58      0.58 o
  15  12   1       12.53       14.06      0.37 o
  16  12   1        8.90        8.85      0.32 o
  17  12   1        4.77        4.89      0.32 o
  18  12   1       30.06       34.63      0.52 o
  19  12   1        0.25        0.61      0.29 o
  20  12   1        5.76        5.03      0.27 o
  21  12   1        0.13        0.43      0.24 o
   0  13   1      370.20      337.08      2.36 o
   1  13   1       20.75       19.32      0.44 o
   2  13   1       16.28       15.63      0.43 o
   3  13   1       52.04       47.65      0.98 o
   4  13   1        1.04        1.40      0.39 o
   5  13   1        0.91        0.72      0.31 o
   6  13   1        8.04        8.74      0.37 o
   7  13   1       40.34       33.50      0.67 o
   8  13   1       16.14       16.66      0.53 o
   9  13   1       16.49       17.79      0.63 o
  10  13   1       18.56       19.89      0.64 o
  11  13   1        8.37        8.45      0.35 o
  12  13   1       27.07       26.32      0.44 o
  13  13   1        7.22        7.68      0.33 o
  14  13   1       20.94       22.18      0.43 o
  15  13   1       16.41       17.01      0.44 o
  16  13   1        5.85        8.48      0.27 o
  17  13   1       12.70       12.63      0.36 o
  18  13   1       13.87       14.65      0.40 o
  19  13   1       14.44       15.29      0.51 o
  20  13   1        3.46        3.82      0.38 o
   1  14   1        5.79        5.82      0.33 o
   2  14   1       18.00       15.66      0.43 o
   3  14   1        0.27        0.18      0.32 o
   4  14   1       28.16       27.17      0.65 o
   5  14   1        0.56        0.34      0.34 o
   6  14   1       26.24       27.34      0.73 o
   7  14   1        3.49        3.25      0.43 o
   8  14   1        1.72        1.80      0.38 o
   9  14   1       12.51       12.41      0.40 o
  10  14   1       22.39       24.79      0.46 o
  11  14   1        3.60        3.61      0.32 o
  12  14   1        0.05        0.02      0.28 o
  13  14   1        0.77        1.00      0.26 o
  14  14   1        9.67       10.95      0.30 o
  15  14   1        0.94        1.05      0.24 o
  16  14   1       11.91       12.13      0.45 o
  17  14   1        1.32        1.65      0.29 o
   0  15   1       21.75       26.92      0.91 o
   1  15   1       10.20       10.47      0.38 o
   2  15   1       11.91       10.77      0.38 o
   3  15   1        6.32        7.48      0.32 o
   4  15   1        1.70        2.09      0.32 o
   5  15   1        1.82        1.93      0.35 o
   6  15   1        0.32        0.34      0.29 o
   7  15   1        4.76        5.14      0.28 o
   8  15   1        3.31        3.42      0.26 o
   9  15   1        0.71        0.52      0.27 o
  10  15   1        1.12        0.85      0.26 o
  11  15   1        2.98        2.84      0.29 o
  12  15   1        1.84        1.65      0.21 o
  13  15   1        1.36        1.44      0.19 o
  14  15   1        4.36        4.53      0.22 o
  15  15   1       17.03       18.39      0.76 o
   1  16   1        6.57        5.84      0.23 o
   2  16   1       14.70       15.46      0.28 o
   3  16   1       22.71       25.64      0.42 o
   4  16   1        5.60        5.48      0.27 o
   5  16   1        6.02        6.85      0.30 o
   6  16   1        0.72        0.69      0.25 o
   7  16   1        0.68        0.91      0.23 o
   8  16   1       13.50       14.99      0.39 o
   9  16   1        4.02        3.95      0.30 o
  10  16   1       11.28       11.68      0.29 o
  11  16   1        0.64        0.76      0.20 o
   0  17   1        5.63        6.48      0.44 o
   1  17   1        5.88        6.02      0.31 o
   2  17   1        4.59        4.39      0.29 o
   3  17   1        2.95        2.51      0.22 o
   4  17   1        1.65        1.85      0.25 o
   5  17   1        2.31        2.93      0.25 o
   6  17   1        1.69        2.68      0.35 o
   0   0   2      681.47      673.45      3.23 o
   2   0   2     1167.63     1288.44      6.05 o
   4   0   2      190.37      187.25      1.14 o
   6   0   2      621.96      627.13      4.05 o
   8   0   2      809.94      787.21      3.94 o
  10   0   2     3189.12     3253.28      8.53 o
  12   0   2      936.82      934.91      4.91 o
  14   0   2      450.23      479.62     10.42 o
  16   0   2      614.14      607.51     27.92 o
  18   0   2      118.26      122.13      1.12 o
  20   0   2      235.30      228.17      1.71 o
  22   0   2       21.39       18.80      0.45 o
  24   0   2       31.96       33.31      0.59 o
  26   0   2        3.79        4.38      0.65 o
  28   0   2        8.65        9.48      0.57 o
   1   1   2      371.54      392.22      3.66 o
   2   1   2     1674.41     1785.53      8.68 o
   3   1   2      281.56      296.87      1.98 o
   4   1   2      644.87      647.69      2.03 o
   5   1   2      590.59      621.30      4.81 o
   6   1   2     1766.18     1876.59      3.26 o
   7   1   2     1287.52     1358.54      4.93 o
   8   1   2      938.68      962.12      3.23 o
   9   1   2      380.25      395.65      1.88 o
  10   1   2      549.03      562.95      5.22 o
  11   1   2      245.52      216.66      1.70 o
  12   1   2        4.85        5.76      0.60 o
  13   1   2       49.31       54.42      1.10 o
  14   1   2      435.43      427.73      2.93 o
  15   1   2        7.89        9.21      0.60 o
  16   1   2      112.16      116.56      1.70 o
  17   1   2      101.52      105.42      1.28 o
  18   1   2      306.16      294.82      1.37 o
  19   1   2        3.94        3.33      0.28 o
  20   1   2       29.74       30.46      0.70 o
  21   1   2       13.76       13.05      0.34 o
  22   1   2       15.25       16.19      0.34 o
  23   1   2        0.91        0.96      0.24 o
  24   1   2        0.84        1.06      0.23 o
  25   1   2       63.13       64.32      0.55 o
  26   1   2       10.68       10.64      0.37 o
  27   1   2       11.09       11.85      0.50 o
  28   1   2        2.06        2.00      0.33 o
   0   2   2      629.34      623.12      3.97 o
   1   2   2     1490.74     1468.23      9.34 o
   2   2   2      614.85      633.64      2.39 o
   3   2   2      119.45      110.45      1.75 o
   4   2   2      835.19      918.00      8.10 o
   5   2   2      116.21      126.35      1.93 o
   6   2   2      169.03      166.25      1.37 o
   7   2   2      575.20      662.24      4.33 o
   8   2   2      338.18      378.88      2.55 o
   9   2   2     1077.05     1104.86      7.05 o
  10   2   2      519.09      513.10      2.50 o
  11   2   2     1031.11     1071.33      3.69 o
  12   2   2       30.36       26.86      0.70 o
  13   2   2       40.95       43.01      0.81 o
  14   2   2       91.18       92.56      1.44 o
  15   2   2       16.78       15.92      0.63 o
  16   2   2       79.99       71.27      2.15 o
  17   2   2       35.94       34.71      0.54 o
  18   2   2       72.85       73.57      0.74 o
  19   2   2      123.87      117.42      0.84 o
  20   2   2       33.55       31.60      0.47 o
  21   2   2       23.21       22.55      0.42 o
  22   2   2        9.64        9.53      0.33 o
  23   2   2       53.57       56.86      0.58 o
  24   2   2       17.32       18.05      0.38 o
  25   2   2        6.36        5.24      0.32 o
  26   2   2        0.85        1.00      0.25 o
  27   2   2        0.68        0.66      0.27 o
  28   2   2        3.18        3.28      0.48 o
   1   3   2      183.44      207.68      2.50 o
   2   3   2      106.07      118.31      0.98 o
   3   3   2      199.12      212.51      1.10 o
   4   3   2      387.95      435.49      3.27 o
   5   3   2      190.57      229.94      1.77 o
   6   3   2      136.54      148.45      1.17 o
   7   3   2       11.10        9.30      0.41 o
   8   3   2       60.03       64.72      0.80 o
   9   3   2      341.54      361.03      1.94 o
  10   3   2      547.26      550.52      3.04 o
  11   3   2       91.41       91.29      1.32 o
  12   3   2      159.20      148.76      1.35 o
  13   3   2       80.40       79.46      1.20 o
  14   3   2       75.33       71.90      1.52 o
  15   3   2       60.47       59.24      2.18 o
  16   3   2       57.20       56.26      1.06 o
  17   3   2       71.90       65.48      0.71 o
  18   3   2       58.64       59.06      1.04 o
  19   3   2       25.12       25.11      0.52 o
  20   3   2       76.11       68.00      0.82 o
  21   3   2        0.74        0.34      0.29 o
  22   3   2       23.77       25.33      0.50 o
  23   3   2       47.96       47.74      0.68 o
  24   3   2       25.54       26.01      0.42 o
  25   3   2       14.72       16.04      0.38 o
  26   3   2        1.41        1.97      0.25 o
  27   3   2        4.15        4.31      0.38 o
  28   3   2        6.36        6.45      0.47 o
   0   4   2      512.36      512.86      4.55 o
   1   4   2      341.55      369.89      2.18 o
   2   4   2      497.65      562.13      2.70 o
   3   4   2      167.05      189.34      1.68 o
   4   4   2       88.84       97.41      1.01 o
   5   4   2      416.80      484.44      5.41 o
   6   4   2       36.67       44.50      0.80 o
   7   4   2      188.23      225.46      2.71 o
   8   4   2       34.09       33.60      0.64 o
   9   4   2        4.96        4.52      0.44 o
  10   4   2      480.08      481.57      2.57 o
  11   4   2      109.54      101.54      3.31 o
  12   4   2      119.36      109.19      1.94 o
  13   4   2       63.05       60.63      1.61 o
  14   4   2       45.91       40.18      2.05 o
  15   4   2      203.15      195.35      1.96 o
  16   4   2       18.44       19.21      0.48 o
  17   4   2       12.52       11.65      0.47 o
  18   4   2       22.21       20.93      0.56 o
  19   4   2      135.49      133.00      1.57 o
  20   4   2       10.75       11.25      0.46 o
  21   4   2        4.77        5.14      0.36 o
  22   4   2       29.19       27.93      0.86 o
  23   4   2        3.84        4.00      0.30 o
  24   4   2        5.64        5.38      0.30 o
  25   4   2        0.51        0.20      0.26 o
  26   4   2        2.33        2.23      0.24 o
  27   4   2        4.51        5.57      0.32 o
  28   4   2        0.41        0.25      0.37 o
   1   5   2     1012.18     1038.94      6.18 o
   2   5   2      511.10      565.59      5.55 o
   3   5   2      210.25      227.58      2.85 o
   4   5   2      377.70      429.78      5.52 o
   5   5   2      442.22      474.81      2.69 o
   6   5   2      368.77      374.07      3.43 o
   7   5   2       13.70       17.41      0.62 o
   8   5   2      526.45      542.69      3.13 o
   9   5   2       23.33       23.87      0.70 o
  10   5   2       93.59      111.95      2.79 o
  11   5   2      126.46      122.89      2.09 o
  12   5   2       63.54       56.77      1.55 o
  13   5   2       15.60       15.72      1.06 o
  14   5   2       34.21       34.29      1.38 o
  15   5   2      321.87      320.71      2.56 o
  16   5   2      128.26      122.31      1.09 o
  17   5   2       59.25       58.48      1.21 o
  18   5   2        2.41        1.71      0.43 o
  19   5   2       30.07       30.69      1.02 o
  20   5   2        2.35        2.33      0.45 o
  21   5   2        3.15        2.83      0.45 o
  22   5   2        7.05        7.79      0.37 o
  23   5   2       27.86       28.82      0.48 o
  24   5   2       10.30        9.92      0.34 o
  25   5   2        0.53        0.50      0.22 o
  26   5   2        2.26        1.69      0.22 o
  27   5   2        9.49        9.80      0.47 o
   0   6   2     1174.71     1200.76      8.00 o
   1   6   2       79.40       73.94      2.69 o
   2   6   2      123.95      122.53      1.94 o
   3   6   2       34.90       30.74      0.85 o
   4   6   2      140.59      145.08      2.10 o
   5   6   2       62.09       76.32      2.04 o
   6   6   2      131.85      142.93      2.13 o
   7   6   2       73.03       86.08      1.61 o
   8   6   2       47.20       45.92      1.30 o
   9   6   2        1.65        2.18      0.47 o
  10   6   2       57.11       62.29      1.06 o
  11   6   2        4.69        4.52      0.69 o
  12   6   2       87.90       92.40      2.28 o
  13   6   2        2.42        2.98      0.55 o
  14   6   2       12.33       12.67      0.42 o
  15   6   2       18.16       19.97      0.49 o
  16   6   2       86.96       87.03      1.19 o
  17   6   2       32.90       31.05      0.75 o
  18   6   2      101.45       92.43      1.06 o
  19   6   2       52.25       48.09      1.21 o
  20   6   2       64.43       59.99      1.32 o
  21   6   2        6.79        6.15      0.48 o
  22   6   2       18.39       20.70      0.56 o
  23   6   2       17.27       18.18      0.40 o
  24   6   2       28.21       29.45      0.38 o
  25   6   2        7.44        8.93      0.26 o
  26   6   2        7.38        6.99      0.30 o
  27   6   2        1.79        1.47      0.24 o
   1   7   2      327.91      309.75      7.26 o
   2   7   2        3.44        4.87      0.88 o
   3   7   2       19.60       16.22      0.94 o
   4   7   2      360.39      349.49      5.18 o
   5   7   2      152.25      164.06      2.72 o
   6   7   2        6.30        6.94      0.66 o
   7   7   2       52.22       48.73      1.59 o
   8   7   2       52.56       53.89      1.89 o
   9   7   2      247.55      240.79      3.15 o
  10   7   2      124.74      124.46      1.49 o
  11   7   2       56.78       64.55      1.36 o
  12   7   2       17.97       18.04      0.51 o
  13   7   2      190.90      187.30      1.85 o
  14   7   2       56.20       51.79      0.63 o
  15   7   2       14.07       13.53      0.43 o
  16   7   2      107.29       96.95      2.31 o
  17   7   2       53.68       55.18      1.51 o
  18   7   2       11.21       10.87      0.46 o
  19   7   2       14.41       16.49      0.74 o
  20   7   2       26.77       28.59      0.71 o
  21   7   2       23.54       24.78      0.52 o
  22   7   2        7.54        7.98      0.33 o
  23   7   2        9.50        9.51      0.32 o
  24   7   2        8.65       11.41      0.27 o
  25   7   2        8.20        7.50      0.27 o
  26   7   2        0.44        0.36      0.21 o
   0   8   2      520.77      512.31      5.89 o
   1   8   2       30.86       30.90      1.33 o
   2   8   2       70.48       66.96      1.66 o
   3   8   2        3.15        4.96      1.71 o
   4   8   2      243.69      241.83      2.95 o
   5   8   2      203.80      191.60      2.65 o
   6   8   2      158.60      164.65      2.52 o
   7   8   2       41.80       46.16      1.19 o
   8   8   2       25.09       23.01      0.82 o
   9   8   2       27.19       26.83      0.67 o
  10   8   2       41.97       39.76      0.72 o
  11   8   2       16.18       14.63      0.42 o
  12   8   2      104.04       97.38      0.94 o
  13   8   2      107.14      104.36      1.69 o
  14   8   2      146.52      141.60      2.80 o
  15   8   2       22.34       22.59      0.50 o
  16   8   2       61.45       60.67      1.45 o
  17   8   2      129.65      135.92      2.89 o
  18   8   2       34.79       35.46      0.65 o
  19   8   2        3.53        3.52      0.38 o
  20   8   2       13.08       13.40      0.53 o
  21   8   2        8.10        8.32      0.40 o
  22   8   2        6.09        6.16      0.39 o
  23   8   2        0.67        0.94      0.25 o
  24   8   2        2.21        2.07      0.21 o
  25   8   2       10.94       11.93      0.36 o
   1   9   2       40.23       37.22      1.44 o
   2   9   2      401.64      374.19      3.73 o
   3   9   2      155.32      146.82      2.44 o
   4   9   2      151.19      148.82      2.44 o
   5   9   2       60.68       57.50      1.63 o
   6   9   2       66.90       59.76      1.18 o
   7   9   2      185.35      187.93      1.45 o
   8   9   2       15.14       15.51      0.42 o
   9   9   2       28.15       26.92      0.57 o
  10   9   2      145.24      135.76      1.34 o
  11   9   2       57.15       51.46      1.54 o
  12   9   2       72.30       69.50      0.91 o
  13   9   2       30.49       29.80      0.61 o
  14   9   2       10.41       10.15      0.42 o
  15   9   2        8.30        7.14      0.38 o
  16   9   2        3.49        3.18      0.35 o
  17   9   2        3.67        3.48      0.34 o
  18   9   2        7.18        7.22      0.36 o
  19   9   2        1.42        1.30      0.35 o
  20   9   2       17.25       17.62      0.54 o
  21   9   2        0.54        0.76      0.28 o
  22   9   2        0.28        0.16      0.23 o
  23   9   2        0.04        0.10      0.18 o
  24   9   2        9.88       11.60      0.43 o
   0  10   2      366.68      365.82      2.08 o
   1  10   2       54.66       53.61      1.10 o
   2  10   2      139.54      144.01      2.42 o
   3  10   2      643.66      627.49      6.92 o
   4  10   2      235.89      236.48      1.49 o
   5  10   2        7.24        8.29      0.52 o
   6  10   2        1.80        2.50      0.47 o
   7  10   2      281.06      274.12      1.72 o
   8  10   2        4.32        5.42      0.38 o
   9  10   2       36.16       38.71      0.67 o
  10  10   2        8.87        8.97      0.46 o
  11  10   2      147.03      132.86      1.09 o
  12  10   2        9.02        8.33      0.46 o
  13  10   2        3.16        3.48      0.41 o
  14  10   2       31.90       30.14      0.54 o
  15  10   2       11.21       12.35      0.42 o
  16  10   2       20.34       20.99      0.46 o
  17  10   2        0.45        0.55      0.31 o
  18  10   2        5.38        6.06      0.29 o
  19  10   2       24.10       24.59      0.40 o
  20  10   2        0.93        0.99      0.28 o
  21  10   2        3.17        2.57      0.22 o
  22  10   2       16.13       15.73      0.55 o
  23  10   2        9.24        6.76      0.42 o
   1  11   2       45.82       45.85      0.56 o
   2  11   2       21.54       21.15      0.53 o
   3  11   2       80.09       72.03      0.95 o
   4  11   2       22.18       19.96      0.81 o
   5  11   2       97.45       88.58      1.21 o
   6  11   2       81.75       74.23      0.94 o
   7  11   2      103.38       99.86      1.22 o
   8  11   2       71.69       69.17      0.84 o
   9  11   2      140.31      129.21      1.50 o
  10  11   2        7.73        7.58      0.45 o
  11  11   2       18.79       19.19      0.54 o
  12  11   2       19.05       21.46      0.56 o
  13  11   2      117.46      120.31      1.21 o
  14  11   2       95.05       95.09      1.20 o
  15  11   2       62.96       63.77      0.65 o
  16  11   2       14.23       13.93      0.35 o
  17  11   2       25.08       27.88      0.36 o
  18  11   2       32.93       34.53      0.37 o
  19  11   2        1.89        1.68      0.19 o
  20  11   2       10.87       11.59      0.40 o
  21  11   2        3.93        3.74      0.20 o
   0  12   2      145.85      135.40      1.23 o
   1  12   2       16.08       15.39      0.44 o
   2  12   2       33.76       32.10      0.50 o
   3  12   2      201.46      194.41      1.30 o
   4  12   2      145.81      139.29      1.47 o
   5  12   2       22.80       20.38      0.56 o
   6  12   2       41.63       35.53      0.60 o
   7  12   2       24.62       23.11      0.58 o
   8  12   2       27.09       27.02      0.60 o
   9  12   2        6.64        5.79      0.44 o
  10  12   2       12.10       11.21      0.47 o
  11  12   2       18.96       18.37      0.46 o
  12  12   2        2.26        2.79      0.35 o
  13  12   2       12.78       14.55      0.41 o
  14  12   2       24.20       23.16      0.50 o
  15  12   2       23.40       25.56      0.48 o
  16  12   2       18.79       19.83      0.41 o
  17  12   2        0.58        0.75      0.25 o
  18  12   2       25.11       26.29      0.55 o
  19  12   2        5.39        5.62      0.26 o
  20  12   2        4.01        3.65      0.38 o
   1  13   2       45.23       46.83      0.55 o
   2  13   2       45.30       45.02      0.63 o
   3  13   2       40.99       37.15      0.51 o
   4  13   2       23.08       22.02      0.43 o
   5  13   2        8.62        9.79      0.37 o
   6  13   2        2.65        2.60      0.39 o
   7  13   2        5.17        5.53      0.41 o
   8  13   2        7.10        7.03      0.39 o
   9  13   2       15.31       15.51      0.48 o
  10  13   2       14.81       14.00      0.47 o
  11  13   2        3.25        4.15      0.38 o
  12  13   2       11.75       13.23      0.44 o
  13  13   2        0.32        0.38      0.31 o
  14  13   2        7.46        7.08      0.34 o
  15  13   2       10.40       13.25      0.34 o
  16  13   2        8.80        8.70      0.24 o
  17  13   2        8.72        9.06      0.55 o
  18  13   2        6.57        6.53      0.40 o
   0  14   2        4.47        5.00      0.42 o
   1  14   2        2.66        2.72      0.27 o
   2  14   2       30.92       27.26      0.42 o
   3  14   2       25.19       25.73      0.56 o
   4  14   2       13.90       13.55      0.37 o
   5  14   2       13.27       13.82      0.41 o
   6  14   2       13.79       15.11      0.39 o
   7  14   2        3.71        3.76      0.32 o
   8  14   2        2.47        2.83      0.31 o
   9  14   2        0.64        0.86      0.28 o
  10  14   2        5.50        6.14      0.31 o
  11  14   2        4.28        4.96      0.29 o
  12  14   2        4.48        5.04      0.27 o
  13  14   2        1.96        2.11      0.22 o
  14  14   2       14.85       14.95      0.27 o
  15  14   2       10.48       10.46      0.47 o
   1  15   2       14.78       15.69      0.35 o
   2  15   2        8.81        9.55      0.37 o
   3  15   2       12.93       12.39      0.39 o
   4  15   2        1.69        1.63      0.30 o
   5  15   2        2.92        3.09      0.26 o
   6  15   2        2.05        2.28      0.25 o
   7  15   2        0.24        0.08      0.23 o
   8  15   2        0.57        0.50      0.23 o
   9  15   2        1.56        1.58      0.23 o
  10  15   2        3.33        3.21      0.22 o
  11  15   2        7.16        7.39      0.21 o
  12  15   2        4.75        4.84      0.28 o
   0  16   2       10.86       10.21      0.65 o
   1  16   2        3.81        3.61      0.32 o
   2  16   2        1.19        1.12      0.26 o
   3  16   2        0.79        0.84      0.22 o
   4  16   2        0.98        0.94      0.22 o
   5  16   2        0.96        1.33      0.22 o
   6  16   2        0.01        0.01      0.19 o
   7  16   2        1.48        1.04      0.26 o
   8  16   2        2.97        2.76      0.20 o
   2   0   3       73.95       98.15      6.38 o
   4   0   3      389.86      478.55     29.32 o
   6   0   3     1355.64     1422.88      9.08 o
   8   0   3      104.33       88.16      2.50 o
  10   0   3      256.39      260.55      4.16 o
  12   0   3      555.75      556.68      6.18 o
  14   0   3       72.57       68.86      1.39 o
  16   0   3       99.69       96.94      1.74 o
  18   0   3      123.69      112.70      1.46 o
  20   0   3        0.98        0.74      0.36 o
  22   0   3       13.61       13.33      0.48 o
  24   0   3        7.25        7.27      0.48 o
  26   0   3        1.07        0.99      0.36 o
   0   1   3      169.57      204.04      3.07 o
   1   1   3      273.33      312.18      8.81 o
   2   1   3      206.83      233.02     10.89 o
   3   1   3       22.78       28.69      1.70 o
   4   1   3      760.08      803.01      4.64 o
   5   1   3       25.98       22.58      1.08 o
   6   1   3      296.38      310.14      3.06 o
   7   1   3        9.95       12.43      0.70 o
   8   1   3      122.18      116.19      2.79 o
   9   1   3       19.20       16.35      0.80 o
  10   1   3      273.30      276.06      3.06 o
  11   1   3      217.05      227.50      2.80 o
  12   1   3       46.07       42.39      1.45 o
  13   1   3      201.73      202.46      1.77 o
  14   1   3       43.20       41.31      0.45 o
  15   1   3      220.28      215.59      1.67 o
  16   1   3      396.37      394.83      5.37 o
  17   1   3       92.30       83.04      1.60 o
  18   1   3       76.43       69.57      0.83 o
  19   1   3        9.75        9.11      0.42 o
  20   1   3        7.48        6.78      0.40 o
  21   1   3       23.82       24.21      0.67 o
  22   1   3        2.29        2.77      0.29 o
  23   1   3        3.66        3.02      0.26 o
  24   1   3        1.75        1.89      0.27 o
  25   1   3        1.13        1.42      0.28 o
  26   1   3        0.06        0.13      0.19 o
   1   2   3      113.74      129.47      1.18 o
   2   2   3      117.55      135.35      1.34 o
   3   2   3      300.53      355.32      3.67 o
   4   2   3       42.67       46.83      0.93 o
   5   2   3        7.96       10.44      0.59 o
   6   2   3       19.44       21.77      0.74 o
   7   2   3       62.99       68.85      1.75 o
   8   2   3       18.16       22.28      0.90 o
   9   2   3      225.86      230.65      5.55 o
  10   2   3        1.44        1.02      0.59 o
  11   2   3      317.06      317.14      3.33 o
  12   2   3      243.85      226.59      2.86 o
  13   2   3      120.99      123.26      1.09 o
  14   2   3       25.70       26.43      0.39 o
  15   2   3      178.34      161.19      1.36 o
  16   2   3       56.46       54.25      1.39 o
  17   2   3       46.53       41.11      0.89 o
  18   2   3       57.89       52.75      0.89 o
  19   2   3        7.19        7.82      0.41 o
  20   2   3       10.17       10.35      0.41 o
  21   2   3       61.74       58.02      0.65 o
  22   2   3        0.51        0.50      0.27 o
  23   2   3        3.54        4.47      0.30 o
  24   2   3        6.28        7.12      0.28 o
  25   2   3        0.30        0.18      0.20 o
  26   2   3        1.21        1.12      0.19 o
   0   3   3      316.29      366.57      2.84 o
   1   3   3        0.62        0.93      0.41 o
   2   3   3      207.60      217.88      2.86 o
   3   3   3      181.84      224.63      1.92 o
   4   3   3      193.92      203.17      2.34 o
   5   3   3      268.22      272.17      2.74 o
   6   3   3        4.42        4.25      0.55 o
   7   3   3       32.32       31.57      0.91 o
   8   3   3       38.59       41.74      1.62 o
   9   3   3        7.61        6.17      0.74 o
  10   3   3       32.46       29.97      1.67 o
  11   3   3      110.58      112.65      1.71 o
  12   3   3      176.09      182.63      1.32 o
  13   3   3       64.17       60.45      0.57 o
  14   3   3       11.39       12.21      0.35 o
  15   3   3       13.31       12.01      0.45 o
  16   3   3      140.45      127.56      1.60 o
  17   3   3       25.22       23.88      0.97 o
  18   3   3       31.77       30.74      0.72 o
  19   3   3        5.80        5.52      0.44 o
  20   3   3       56.74       51.10      0.82 o
  21   3   3        2.73        2.87      0.38 o
  22   3   3        3.05        4.01      0.33 o
  23   3   3        8.40        9.50      0.30 o
  24   3   3        4.19        4.95      0.27 o
  25   3   3        4.02        5.10      0.23 o
  26   3   3        5.25        4.24      0.27 o
   1   4   3       58.23       62.29      1.12 o
   2   4   3       22.37       22.65      1.06 o
   3   4   3       39.23       50.37      1.06 o
   4   4   3       27.69       27.38      0.85 o
   5   4   3      207.46      233.55      3.41 o
   6   4   3        8.46        8.58      0.64 o
   7   4   3       17.13       18.22      0.81 o
   8   4   3        0.85        2.13      0.57 o
   9   4   3       20.72       19.52      0.83 o
  10   4   3       77.01       82.58      2.72 o
  11   4   3        3.70        2.55      0.49 o
  12   4   3       55.78       57.70      0.58 o
  13   4   3       48.54       46.86      0.54 o
  14   4   3       95.47       93.29      1.37 o
  15   4   3        0.75        0.46      0.32 o
  16   4   3       93.79       87.47      7.56 o
  17   4   3       60.61       57.41      3.21 o
  18   4   3        1.84        1.85      0.53 o
  19   4   3        2.58        2.71      0.46 o
  20   4   3        8.97        7.95      0.55 o
  21   4   3        8.82        6.75      0.39 o
  22   4   3       13.42       13.52      0.38 o
  23   4   3       28.06       31.57      0.39 o
  24   4   3       30.45       33.12      0.39 o
  25   4   3        0.11        0.48      0.18 o
   0   5   3      157.01      188.49      3.40 o
   1   5   3       72.73       74.77      1.59 o
   2   5   3        1.75        1.34      0.68 o
   3   5   3       53.80       58.80      1.43 o
   4   5   3       94.80       89.81      1.75 o
   5   5   3      125.43      134.99      2.13 o
   6   5   3       18.10       20.26      1.27 o
   7   5   3       31.01       33.45      1.68 o
   8   5   3       20.67       23.73      1.15 o
   9   5   3        2.24        2.54      0.81 o
  10   5   3       86.37       85.58      1.02 o
  11   5   3      103.56      106.12      0.84 o
  12   5   3       96.95       95.67      1.20 o
  13   5   3       10.98        9.52      0.40 o
  14   5   3        5.75        5.57      0.56 o
  15   5   3        2.57        2.05      0.53 o
  16   5   3       18.40       18.62      0.83 o
  17   5   3       63.71       63.11      6.37 o
  18   5   3        1.32        1.61      0.41 o
  19   5   3      100.02       92.51      1.27 o
  20   5   3        9.78       10.95      0.64 o
  21   5   3        3.04        2.53      0.35 o
  22   5   3       20.53       19.89      0.45 o
  23   5   3        3.55        5.24      0.26 o
  24   5   3        7.41        7.04      0.26 o
  25   5   3       13.72       16.65      0.30 o
   1   6   3       13.29       10.03      0.87 o
   2   6   3       55.40       56.91      2.06 o
   3   6   3        0.76        0.88      0.77 o
   4   6   3       83.01       84.49      1.81 o
   5   6   3       95.34      101.36      1.97 o
   6   6   3      317.86      318.37      3.36 o
   7   6   3       18.59       15.65      0.99 o
   8   6   3       66.19       65.80      0.98 o
   9   6   3        9.01        9.74      0.39 o
  10   6   3      137.54      136.79      0.91 o
  11   6   3       18.43       18.53      0.47 o
  12   6   3        5.31        5.69      0.57 o
  13   6   3       29.22       26.53      1.59 o
  14   6   3        9.68        7.54      0.61 o
  15   6   3       13.57       14.46      0.75 o
  16   6   3       29.13       27.64      1.05 o
  17   6   3       15.01       14.40      0.65 o
  18   6   3       19.46       22.02      0.83 o
  19   6   3       11.66       11.03      0.67 o
  20   6   3        2.60        2.35      0.56 o
  21   6   3       34.54       34.42      0.59 o
  22   6   3        0.95        0.90      0.30 o
  23   6   3        2.41        2.99      0.25 o
  24   6   3        1.19        1.15      0.18 o
  25   6   3        0.48        0.47      0.29 o
   0   7   3       12.31       13.53      1.48 o
   1   7   3      107.35      107.92      2.62 o
   2   7   3       14.44       12.48      1.12 o
   3   7   3       53.04       50.67      1.54 o
   4   7   3      175.60      166.52      2.54 o
   5   7   3       17.82       18.06      0.71 o
   6   7   3       26.97       28.43      0.56 o
   7   7   3       16.31       19.13      0.44 o
   8   7   3       14.13       14.86      0.42 o
   9   7   3       83.43       75.48      0.80 o
  10   7   3      117.91      126.48      3.67 o
  11   7   3      114.23      104.27      3.83 o
  12   7   3      124.91      116.14      1.43 o
  13   7   3       55.59       52.55      1.53 o
  14   7   3       32.51       27.43      0.82 o
  15   7   3        9.14        8.60      0.62 o
  16   7   3       33.53       31.09      1.69 o
  17   7   3       12.59       14.15      0.71 o
  18   7   3        9.64        8.89      0.55 o
  19   7   3        0.82        0.87      0.31 o
  20   7   3        6.24        6.81      0.44 o
  21   7   3       14.15       14.45      0.40 o
  22   7   3       11.60       11.82      0.34 o
  23   7   3        8.15        7.92      0.24 o
  24   7   3        1.27        1.17      0.17 o
   1   8   3      264.46      259.01      1.47 o
   2   8   3      183.96      181.04      1.25 o
   3   8   3       65.98       66.90      0.83 o
   4   8   3       57.44       54.07      0.76 o
   5   8   3      296.69      288.30      4.78 o
   6   8   3      163.59      159.75      1.51 o
   7   8   3       70.15       67.48      0.90 o
   8   8   3       36.79       38.45      0.62 o
   9   8   3       82.68       71.75      1.52 o
  10   8   3       32.36       29.48      0.97 o
  11   8   3       25.37       23.75      0.63 o
  12   8   3        5.41        4.17      0.46 o
  13   8   3        3.68        4.02      0.44 o
  14   8   3       19.77       17.42      0.57 o
  15   8   3       14.36       15.68      0.54 o
  16   8   3        0.61        0.57      0.33 o
  17   8   3        7.52        6.63      0.38 o
  18   8   3        4.01        3.66      0.33 o
  19   8   3       14.72       17.37      0.48 o
  20   8   3       17.93       18.74      0.49 o
  21   8   3        0.70        1.10      0.27 o
  22   8   3        0.43        0.38      0.21 o
  23   8   3        0.72        0.68      0.17 o
   0   9   3      225.66      226.87      7.52 o
   1   9   3       77.86       72.79      1.04 o
   2   9   3       67.57       65.78      1.27 o
   3   9   3      196.36      182.57      1.68 o
   4   9   3       59.14       55.75      0.87 o
   5   9   3       23.01       23.29      0.54 o
   6   9   3       90.01       92.15      1.89 o
   7   9   3        6.39        5.73      0.39 o
   8   9   3       36.25       36.04      0.92 o
   9   9   3       70.50       73.28      0.88 o
  10   9   3       56.79       59.08      0.81 o
  11   9   3       26.13       25.86      0.54 o
  12   9   3        0.32        0.82      0.34 o
  13   9   3       17.31       18.11      0.48 o
  14   9   3        1.21        1.24      0.39 o
  15   9   3        2.74        3.57      0.36 o
  16   9   3        3.65        3.24      0.34 o
  17   9   3        5.20        6.63      0.35 o
  18   9   3       23.34       21.99      0.48 o
  19   9   3        1.66        1.66      0.22 o
  20   9   3        0.74        0.32      0.22 o
  21   9   3        5.13        5.40      0.23 o
  22   9   3        0.91        1.00      0.19 o
   1  10   3       59.67       58.59      1.54 o
   2  10   3       55.61       53.89      0.86 o
   3  10   3       50.19       43.65      0.79 o
   4  10   3       63.88       56.83      1.10 o
   5  10   3       32.41       31.71      1.27 o
   6  10   3       11.49       11.05      0.61 o
   7  10   3       13.75       13.42      0.42 o
   8  10   3        4.02        3.86      0.34 o
   9  10   3       25.53       25.16      0.63 o
  10  10   3       23.38       22.72      0.63 o
  11  10   3        1.45        1.00      0.30 o
  12  10   3        8.77        8.27      0.36 o
  13  10   3        4.66        4.57      0.32 o
  14  10   3        0.69        1.01      0.28 o
  15  10   3        9.23        8.92      0.32 o
  16  10   3        0.75        0.81      0.29 o
  17  10   3       14.76       14.23      0.36 o
  18  10   3       12.19       13.20      0.26 o
  19  10   3       10.90       10.74      0.26 o
  20  10   3       13.40       14.70      0.94 o
   0  11   3      332.11      334.16      2.15 o
   1  11   3       71.11       76.64      1.17 o
   2  11   3        9.42       10.40      0.40 o
   3  11   3       71.21       69.04      1.04 o
   4  11   3       90.78       84.87      1.29 o
   5  11   3       24.48       22.77      0.82 o
   6  11   3       89.86       80.54      1.46 o
   7  11   3       15.09       15.44      0.54 o
   8  11   3       69.70       72.63      1.97 o
   9  11   3       23.87       25.63      0.62 o
  10  11   3       13.89       15.12      0.46 o
  11  11   3       70.96       75.03      1.81 o
  12  11   3       24.48       24.53      0.57 o
  13  11   3       15.50       15.59      0.43 o
  14  11   3       21.56       21.73      0.71 o
  15  11   3        8.73        8.70      0.34 o
  16  11   3        4.19        4.72      0.28 o
  17  11   3       19.74       19.39      0.29 o
  18  11   3        3.51        3.62      0.23 o
  19  11   3        1.64        1.31      0.35 o
   1  12   3       13.99       14.46      0.31 o
   2  12   3       33.31       34.97      0.47 o
   3  12   3        0.30        0.23      0.29 o
   4  12   3       42.55       40.97      0.63 o
   5  12   3       70.58       71.00      0.90 o
   6  12   3       14.67       15.59      0.47 o
   7  12   3        3.89        3.57      0.37 o
   8  12   3        0.60        0.86      0.34 o
   9  12   3        2.62        2.69      0.35 o
  10  12   3        0.38        0.32      0.32 o
  11  12   3        2.98        4.35      0.34 o
  12  12   3        1.33        1.84      0.30 o
  13  12   3        4.26        4.05      0.37 o
  14  12   3        8.57        8.88      0.41 o
  15  12   3        0.45        0.25      0.25 o
  16  12   3       15.86       14.45      0.35 o
   0  13   3        4.39        6.06      0.32 o
   1  13   3        5.79        5.59      0.26 o
   2  13   3       10.60       11.27      0.33 o
   3  13   3       18.69       19.02      0.40 o
   4  13   3        5.68        5.83      0.31 o
   5  13   3       42.08       44.07      0.72 o
   6  13   3        1.61        1.54      0.32 o
   7  13   3       25.49       27.17      0.48 o
   8  13   3        2.24        2.49      0.32 o
   9  13   3       13.99       15.50      0.41 o
  10  13   3       16.39       18.57      0.39 o
  11  13   3        7.59        7.85      0.30 o
  12  13   3        1.07        0.77      0.29 o
  13  13   3        2.34        2.45      0.26 o
  14  13   3        3.39        3.91      0.25 o
  15  13   3        6.17        7.12      0.39 o
   1  14   3        6.43        6.31      0.27 o
   2  14   3        1.95        1.93      0.25 o
   3  14   3        1.83        2.40      0.27 o
   4  14   3       32.37       33.97      0.44 o
   5  14   3        3.01        3.50      0.27 o
   6  14   3        3.22        3.27      0.27 o
   7  14   3       20.14       19.04      0.35 o
   8  14   3        1.30        0.89      0.23 o
   9  14   3        4.92        5.12      0.25 o
  10  14   3        7.53        8.59      0.29 o
  11  14   3        1.56        2.43      0.22 o
  12  14   3        4.59        5.45      0.33 o
   0  15   3        7.03        8.19      0.57 o
   1  15   3        7.85        8.86      0.40 o
   2  15   3        3.75        4.76      0.36 o
   3  15   3        1.54        2.35      0.32 o
   4  15   3        2.19        1.68      0.21 o
   5  15   3        2.28        1.88      0.22 o
   6  15   3        1.91        1.86      0.30 o
   0   0   4       74.25       84.91      2.44 o
   2   0   4      114.13      127.67      2.97 o
   4   0   4      313.65      323.02      4.83 o
   6   0   4      142.62      146.40      1.19 o
   8   0   4       36.50       37.83      0.51 o
  10   0   4       20.18       19.50      0.49 o
  12   0   4      177.82      165.73      1.37 o
  14   0   4       27.58       30.71      0.68 o
  16   0   4        7.04        6.83      0.40 o
  18   0   4       52.37       52.37      0.80 o
  20   0   4       15.00       13.42      0.44 o
  22   0   4       12.72       10.64      0.66 o
  24   0   4        4.91        4.60      0.38 o
   1   1   4        8.93       10.35      1.15 o
   2   1   4      104.28      106.61      1.97 o
   3   1   4       53.52       61.28      1.63 o
   4   1   4       78.20       76.07      0.63 o
   5   1   4       55.33       54.02      0.47 o
   6   1   4       30.11       28.18      0.37 o
   7   1   4       25.81       25.89      0.35 o
   8   1   4        2.05        2.53      0.23 o
   9   1   4      121.78      120.37      0.98 o
  10   1   4       41.12       39.26      0.45 o
  11   1   4       76.00       72.28      0.66 o
  12   1   4       40.15       35.76      0.47 o
  13   1   4       20.44       19.79      0.40 o
  14   1   4      119.97      115.79      1.06 o
  15   1   4       16.63       15.56      0.36 o
  16   1   4       53.79       51.81      0.93 o
  17   1   4       23.08       23.05      0.48 o
  18   1   4       26.98       25.99      0.42 o
  19   1   4        5.33        4.78      0.33 o
  20   1   4       10.71       11.91      0.39 o
  21   1   4        2.07        1.74      0.28 o
  22   1   4       17.93       17.75      0.36 o
  23   1   4        2.64        2.70      0.32 o
  24   1   4        0.83        1.15      0.23 o
   0   2   4       73.71       77.54      6.58 o
   1   2   4       28.76       30.73      0.99 o
   2   2   4        5.70        6.36      0.79 o
   3   2   4      116.29      119.56      0.73 o
   4   2   4        8.24        8.01      0.26 o
   5   2   4        1.11        0.91      0.21 o
   6   2   4       18.46       19.01      0.34 o
   7   2   4       24.77       26.64      0.36 o
   8   2   4       50.01       52.05      0.82 o
   9   2   4       24.76       24.02      0.35 o
  10   2   4      107.73      102.62      1.31 o
  11   2   4      195.36      187.53      2.95 o
  12   2   4        8.20        8.22      0.32 o
  13   2   4       10.05        8.84      0.32 o
  14   2   4       97.26       88.62      0.93 o
  15   2   4       45.00       44.36      0.56 o
  16   2   4        8.76        8.55      0.35 o
  17   2   4       19.90       16.55      0.41 o
  18   2   4        0.54        0.38      0.35 o
  19   2   4       36.56       33.28      0.54 o
  20   2   4        2.12        1.98      0.32 o
  21   2   4       21.09       20.21      0.40 o
  22   2   4        6.85        6.98      0.28 o
  23   2   4       10.05       11.43      0.38 o
  24   2   4        2.12        2.29      0.32 o
   1   3   4       16.67       18.55      0.29 o
   2   3   4       30.69       30.66      0.38 o
   3   3   4       43.64       46.71      0.51 o
   4   3   4       25.18       26.49      0.32 o
   5   3   4       43.44       43.02      0.43 o
   6   3   4       87.72       88.54      0.92 o
   7   3   4       58.69       57.89      0.64 o
   8   3   4       89.71       83.97      0.75 o
   9   3   4       42.08       43.45      0.74 o
  10   3   4       35.98       34.56      0.50 o
  11   3   4       14.32       13.18      0.38 o
  12   3   4        8.43        9.83      0.35 o
  13   3   4       26.44       26.40      0.45 o
  14   3   4       27.29       26.02      0.44 o
  15   3   4        1.82        2.17      0.32 o
  16   3   4       18.35       19.80      0.44 o
  17   3   4        4.05        4.19      0.29 o
  18   3   4        0.91        0.76      0.35 o
  19   3   4        0.36        0.20      0.26 o
  20   3   4        5.04        6.47      0.35 o
  21   3   4        6.90        8.01      0.35 o
  22   3   4        1.48        1.13      0.23 o
  23   3   4        3.33        3.09      0.19 o
   0   4   4       45.73       45.12      0.54 o
   1   4   4      128.90      136.41      1.20 o
   2   4   4       28.90       29.99      0.42 o
   3   4   4       33.67       34.28      0.46 o
   4   4   4       20.25       18.78      0.35 o
   5   4   4       62.72       58.82      0.66 o
   6   4   4       73.53       70.31      0.63 o
   7   4   4       12.44       11.36      0.35 o
   8   4   4       10.13       10.21      0.35 o
   9   4   4       45.73       45.21      1.16 o
  10   4   4       19.83       21.65      0.39 o
  11   4   4        4.73        3.97      0.31 o
  12   4   4       21.89       21.73      0.42 o
  13   4   4       26.57       29.23      0.46 o
  14   4   4       22.27       18.75      0.42 o
  15   4   4       11.75       10.81      0.38 o
  16   4   4        1.73        1.79      0.30 o
  17   4   4        0.06        0.52      0.32 o
  18   4   4        4.35        3.93      0.36 o
  19   4   4        0.32        0.46      0.32 o
  20   4   4        1.40        1.76      0.31 o
  21   4   4       12.88       14.78      0.30 o
  22   4   4        8.04        7.12      0.26 o
  23   4   4        1.30        1.56      0.19 o
   1   5   4       82.08       77.60      0.71 o
   2   5   4       34.50       34.25      0.47 o
   3   5   4      107.35      106.12      0.75 o
   4   5   4        3.81        4.40      0.30 o
   5   5   4       35.87       32.31      0.47 o
   6   5   4        4.49        4.63      0.29 o
   7   5   4        8.01        6.77      0.32 o
   8   5   4       88.86       84.72      0.81 o
   9   5   4       74.00       72.15      0.73 o
  10   5   4       44.76       41.98      0.93 o
  11   5   4       22.28       21.81      0.39 o
  12   5   4       36.81       35.38      0.69 o
  13   5   4        6.40        6.06      0.32 o
  14   5   4        0.70        0.36      0.30 o
  15   5   4        2.94        2.47      0.36 o
  16   5   4        6.71        6.34      0.39 o
  17   5   4       22.17       22.82      0.49 o
  18   5   4        1.44        2.14      0.32 o
  19   5   4        2.54        3.19      0.33 o
  20   5   4        1.04        1.18      0.28 o
  21   5   4        2.91        3.21      0.22 o
  22   5   4        1.13        1.20      0.19 o
   0   6   4       16.04       13.99      0.56 o
   1   6   4       10.49       11.09      0.38 o
   2   6   4       55.88       52.62      0.67 o
   3   6   4       39.60       34.77      0.53 o
   4   6   4       98.20       95.64      0.90 o
   5   6   4       16.91       15.63      0.53 o
   6   6   4       43.94       40.30      0.58 o
   7   6   4       26.66       24.54      0.49 o
   8   6   4       72.15       68.38      0.78 o
   9   6   4       20.87       19.73      0.53 o
  10   6   4       10.89       11.26      0.36 o
  11   6   4        5.48        5.03      0.32 o
  12   6   4        5.11        6.07      0.32 o
  13   6   4        3.80        4.37      0.30 o
  14   6   4       45.84       43.09      0.58 o
  15   6   4        3.71        3.99      0.37 o
  16   6   4       23.18       23.94      0.49 o
  17   6   4        0.86        1.06      0.31 o
  18   6   4        0.48        0.45      0.28 o
  19   6   4        8.38        8.97      0.34 o
  20   6   4        0.75        1.19      0.25 o
  21   6   4       14.43       15.06      0.24 o
   1   7   4       84.67       86.57      1.06 o
   2   7   4      120.90      110.67      1.25 o
   3   7   4       62.26       57.85      0.79 o
   4   7   4       18.01       16.93      0.50 o
   5   7   4       33.73       30.88      0.59 o
   6   7   4       94.62       85.62      0.89 o
   7   7   4      116.87      105.23      1.04 o
   8   7   4       39.78       38.57      0.64 o
   9   7   4       37.22       34.08      0.78 o
  10   7   4        3.78        3.11      0.29 o
  11   7   4        8.24        9.04      0.33 o
  12   7   4        5.46        6.21      0.30 o
  13   7   4        3.75        4.34      0.29 o
  14   7   4       24.91       25.35      0.45 o
  15   7   4        3.93        3.53      0.29 o
  16   7   4        4.41        3.79      0.32 o
  17   7   4        5.52        5.02      0.30 o
  18   7   4        3.26        3.48      0.27 o
  19   7   4        1.30        1.58      0.24 o
  20   7   4        2.14        1.74      0.20 o
  21   7   4        7.83        8.23      0.36 o
   0   8   4       16.26       14.70      1.55 o
   1   8   4       22.94       22.87      0.64 o
   2   8   4       57.53       54.11      0.86 o
   3   8   4       40.70       39.88      0.94 o
   4   8   4       28.63       26.63      0.60 o
   5   8   4        0.22        0.40      0.36 o
   6   8   4        0.16        0.00      0.34 o
   7   8   4       36.39       35.70      0.71 o
   8   8   4       22.48       22.98      0.52 o
   9   8   4        3.68        3.39      0.37 o
  10   8   4        5.58        5.57      0.33 o
  11   8   4       44.05       42.32      0.55 o
  12   8   4       29.85       30.00      0.66 o
  13   8   4        0.57        0.52      0.28 o
  14   8   4        5.64        5.71      0.30 o
  15   8   4       10.60        9.34      0.30 o
  16   8   4        5.32        4.90      0.25 o
  17   8   4        5.16        6.11      0.27 o
  18   8   4        7.58        7.05      0.35 o
  19   8   4       10.03       11.60      0.24 o
   1   9   4        8.51        7.62      0.49 o
   2   9   4       38.46       35.65      0.89 o
   3   9   4        0.86        1.64      0.44 o
   4   9   4       21.56       20.36      0.62 o
   5   9   4        4.49        4.35      0.47 o
   6   9   4       11.54       11.71      0.42 o
   7   9   4       20.12       18.37      0.46 o
   8   9   4       10.92       10.91      0.41 o
   9   9   4       14.29       14.52      0.42 o
  10   9   4        5.76        5.65      0.34 o
  11   9   4        1.29        1.05      0.30 o
  12   9   4        2.44        2.16      0.27 o
  13   9   4       15.22       15.72      0.38 o
  14   9   4        7.13        5.89      0.26 o
  15   9   4        4.03        4.44      0.23 o
  16   9   4        0.67        0.48      0.18 o
  17   9   4        4.52        4.22      0.20 o
  18   9   4        4.49        5.66      0.30 o
   0  10   4        1.66        1.53      0.48 o
   1  10   4        9.66       10.33      0.58 o
   2  10   4       12.46       12.68      0.54 o
   3  10   4       12.50       13.47      0.53 o
   4  10   4        2.60        2.70      0.42 o
   5  10   4       32.11       31.86      0.66 o
   6  10   4       18.15       17.48      0.54 o
   7  10   4        7.91        8.79      0.48 o
   8  10   4        9.10       10.17      0.45 o
   9  10   4       13.72       14.28      0.46 o
  10  10   4        0.91        0.94      0.49 o
  11  10   4       15.58       16.07      0.42 o
  12  10   4        3.00        2.68      0.25 o
  13  10   4        2.88        2.56      0.23 o
  14  10   4        1.11        1.22      0.23 o
  15  10   4        1.38        1.25      0.27 o
  16  10   4        7.79        8.46      1.29 o
   1  11   4       14.32       15.09      0.48 o
   2  11   4        0.20        0.28      0.28 o
   3  11   4       37.16       38.69      0.67 o
   4  11   4       25.72       23.61      0.50 o
   5  11   4        7.15        8.42      0.35 o
   6  11   4        1.11        0.90      0.28 o
   7  11   4        5.34        5.19      0.30 o
   8  11   4        4.14        3.28      0.36 o
   9  11   4       11.51       12.19      0.42 o
  10  11   4       15.28       16.46      0.44 o
  11  11   4        1.71        2.31      0.31 o
  12  11   4        0.35        0.16      0.27 o
  13  11   4        4.06        3.96      0.28 o
  14  11   4        8.26        8.83      0.37 o
   0  12   4       10.02        8.76      0.66 o
   1  12   4       27.09       27.32      0.61 o
   2  12   4        0.22        0.47      0.29 o
   3  12   4       12.54       11.47      0.48 o
   4  12   4       16.34       17.15      0.41 o
   5  12   4        4.88        4.73      0.25 o
   6  12   4       10.58       10.44      0.36 o
   7  12   4        8.90        9.62      0.36 o
   8  12   4       32.29       32.70      0.61 o
   9  12   4        2.05        2.91      0.29 o
  10  12   4        0.56        0.99      0.24 o
  11  12   4        1.87        1.74      0.22 o
  12  12   4        2.41        1.94      0.18 o
   1  13   4        4.97        4.77      0.29 o
   2  13   4       17.81       16.06      1.03 o
   3  13   4       11.13       10.01      1.32 o
   4  13   4        0.84        0.57      0.24 o
   5  13   4        3.76        3.57      0.27 o
   6  13   4        2.10        1.81      0.19 o
   7  13   4        0.53        0.98      0.24 o
   8  13   4        5.69        4.78      0.24 o
   2   0   5      104.69       93.59      0.98 o
   4   0   5        4.56        4.60      0.37 o
   6   0   5        3.14        2.87      0.36 o
   8   0   5       96.44       91.34      1.68 o
  10   0   5        2.43        3.10      0.49 o
  12   0   5        1.27        0.41      0.34 o
  14   0   5       30.83       30.36      0.53 o
  16   0   5        0.77        0.69      0.26 o
  18   0   5        3.25        2.71      0.43 o
   0   1   5       76.27       73.73      1.01 o
   1   1   5       34.56       35.96      0.61 o
   2   1   5        2.90        3.60      0.24 o
   3   1   5       17.32       17.42      0.33 o
   4   1   5       46.75       46.11      0.49 o
   5   1   5       11.22       11.34      0.33 o
   6   1   5       20.04       18.80      0.40 o
   7   1   5       71.67       69.03      0.98 o
   8   1   5       34.21       34.25      0.68 o
   9   1   5        1.10        0.80      0.34 o
  10   1   5       37.88       37.08      0.74 o
  11   1   5        5.13        5.56      0.28 o
  12   1   5       15.02       15.24      0.34 o
  13   1   5        1.21        1.01      0.23 o
  14   1   5        3.75        4.19      0.24 o
  15   1   5        2.48        1.92      0.21 o
  16   1   5        1.10        1.21      0.21 o
  17   1   5        0.20       -0.04      0.18 o
  18   1   5        3.57        3.55      0.19 o
  19   1   5        2.89        2.29      0.24 o
   1   2   5        5.47        5.03      0.24 o
   2   2   5       19.31       18.95      0.38 o
   3   2   5       21.90       22.78      0.38 o
   4   2   5       41.91       40.82      0.50 o
   5   2   5        6.05        6.35      0.31 o
   6   2   5       12.46       11.78      0.39 o
   7   2   5       16.24       17.35      0.47 o
   8   2   5       11.93       11.26      0.43 o
   9   2   5       45.02       44.31      0.93 o
  10   2   5       10.14       10.37      0.36 o
  11   2   5        7.57        7.42      0.29 o
  12   2   5        5.97        5.08      0.29 o
  13   2   5        3.64        3.52      0.31 o
  14   2   5        9.33       10.54      0.31 o
  15   2   5        2.58        2.12      0.25 o
  16   2   5       10.71       10.22      0.27 o
  17   2   5        2.62        3.05      0.23 o
  18   2   5        1.36        1.21      0.17 o
  19   2   5        2.31        2.81      0.23 o
   0   3   5        7.30        7.51      0.38 o
   1   3   5        4.36        4.57      0.26 o
   2   3   5       11.21       10.95      0.31 o
   3   3   5        8.37        8.19      0.30 o
   4   3   5       12.18       12.27      0.32 o
   5   3   5        0.30        0.38      0.24 o
   6   3   5       99.90       95.37      1.85 o
   7   3   5       14.80       16.00      0.48 o
   8   3   5        7.97        7.95      0.41 o
   9   3   5        7.82        7.99      0.36 o
  10   3   5        5.93        6.42      0.37 o
  11   3   5       13.75       13.98      0.63 o
  12   3   5        5.55        5.52      0.34 o
  13   3   5        8.10        8.36      0.30 o
  14   3   5       23.80       25.71      0.59 o
  15   3   5        7.66        7.61      0.30 o
  16   3   5       14.56       15.45      0.32 o
  17   3   5        1.24        1.21      0.21 o
  18   3   5        6.07        6.21      0.25 o
  19   3   5        2.96        2.36      0.28 o
   1   4   5       30.83       33.07      0.56 o
   2   4   5       41.09       42.39      0.61 o
   3   4   5       30.37       32.46      0.46 o
   4   4   5       17.15       16.22      0.38 o
   5   4   5       21.62       20.30      0.40 o
   6   4   5        1.14        1.07      0.28 o
   7   4   5        4.86        3.65      0.32 o
   8   4   5        0.07        0.15      0.28 o
   9   4   5        3.83        4.09      0.36 o
  10   4   5        2.10        2.64      0.35 o
  11   4   5        5.47        4.71      0.31 o
  12   4   5       17.92       17.60      0.60 o
  13   4   5        7.03        8.37      0.38 o
  14   4   5       12.80       14.74      0.39 o
  15   4   5        3.84        3.97      0.26 o
  16   4   5       18.95       18.70      0.32 o
  17   4   5        1.81        2.22      0.19 o
  18   4   5        1.07        1.24      0.23 o
   0   5   5        5.60        6.74      0.48 o
   1   5   5       18.20       17.86      0.42 o
   2   5   5       21.27       20.31      0.43 o
   3   5   5       11.48       10.86      0.37 o
   4   5   5        9.57        9.85      0.36 o
   5   5   5        1.17        1.02      0.29 o
   6   5   5        6.15        5.92      0.38 o
   7   5   5       16.05       14.51      0.45 o
   8   5   5        2.87        1.92      0.34 o
   9   5   5        1.80        2.13      0.32 o
  10   5   5       11.94       10.73      0.45 o
  11   5   5        7.43        7.71      0.42 o
  12   5   5       27.43       29.45      0.59 o
  13   5   5        4.98        4.71      0.43 o
  14   5   5        9.06        8.34      0.44 o
  15   5   5        0.89        0.70      0.35 o
  16   5   5        2.45        2.49      0.25 o
  17   5   5        4.00        4.44      0.21 o
   1   6   5        9.45        9.70      0.35 o
   2   6   5       42.06       44.31      0.90 o
   3   6   5       15.14       15.73      0.39 o
   4   6   5       11.12       12.00      0.36 o
   5   6   5        2.77        3.19      0.36 o
   6   6   5       29.00       26.48      0.52 o
   7   6   5       24.61       22.93      0.48 o
   8   6   5       11.60       10.64      0.39 o
   9   6   5       24.16       22.81      0.45 o
  10   6   5        1.51        1.26      0.29 o
  11   6   5        6.86        6.34      0.38 o
  12   6   5       30.59       29.45      0.65 o
  13   6   5        2.51        2.19      0.37 o
  14   6   5       15.81       15.34      0.46 o
  15   6   5        2.01        2.30      0.31 o
  16   6   5        5.18        4.79      0.22 o
  17   6   5        0.71        0.43      0.26 o
   0   7   5        8.52        9.48      0.53 o
   1   7   5       47.34       49.59      0.77 o
   2   7   5       24.72       24.70      0.41 o
   3   7   5        3.43        3.35      0.28 o
   4   7   5        4.28        4.04      0.34 o
   5   7   5        1.82        1.84      0.31 o
   6   7   5        2.74        2.55      0.31 o
   7   7   5        3.69        3.91      0.32 o
   8   7   5        0.09        0.22      0.28 o
   9   7   5        9.31        9.04      0.34 o
  10   7   5       10.84       11.08      0.33 o
  11   7   5       18.72       19.72      0.45 o
  12   7   5        1.18        1.32      0.35 o
  13   7   5        9.38        9.19      0.38 o
  14   7   5        1.86        2.01      0.28 o
  15   7   5        3.30        3.30      0.29 o
   1   8   5        4.10        3.84      0.29 o
   2   8   5        0.94        1.04      0.27 o
   3   8   5       25.79       25.38      0.43 o
   4   8   5        0.22        0.35      0.27 o
   5   8   5        6.03        6.96      0.32 o
   6   8   5        2.90        3.26      0.28 o
   7   8   5        6.55        6.54      0.30 o
   8   8   5        3.77        3.58      0.27 o
   9   8   5        4.25        4.54      0.26 o
  10   8   5        3.05        3.17      0.23 o
  11   8   5        9.10       10.51      0.30 o
  12   8   5        3.08        2.79      0.23 o
  13   8   5        0.37        0.45      0.21 o
   0   9   5       18.56       20.71      0.86 o
   1   9   5        2.41        3.04      0.46 o
   2   9   5       24.77       27.07      0.73 o
   3   9   5       14.47       14.64      0.41 o
   4   9   5        4.31        4.51      0.33 o
   5   9   5        1.21        1.46      0.30 o
   6   9   5        3.69        3.86      0.24 o
   7   9   5        5.02        4.37      0.24 o
   8   9   5        1.24        1.04      0.18 o
   9   9   5        4.20        3.88      0.25 o
  10   9   5        4.32        3.67      0.37 o
  11   9   5        5.64        5.17      0.26 o
   1  10   5       14.34       14.15      0.47 o
   2  10   5        1.93        2.31      0.36 o
   3  10   5        2.53        2.62      0.35 o
   4  10   5        9.93        9.74      0.42 o
   5  10   5        2.14        2.38      0.23 o
   6  10   5        3.64        4.18      0.23 o
   7  10   5        2.73        2.68      0.20 o
   8  10   5        0.64        0.58      0.23 o
   9  10   5        6.49        5.49      0.34 o
   0  11   5        3.25        3.38      0.37 o
   1  11   5        2.22        2.05      0.25 o
   2  11   5        1.94        1.82      0.38 o
   3  11   5        3.99        4.07      0.39 o
   4  11   5        1.64        1.77      0.35 o
   5  11   5        4.17        4.35      0.34 o
   0   0   6       18.65       19.15      0.81 o
   2   0   6       12.81       13.50      0.47 o
   4   0   6       16.89       18.76      0.51 o
   6   0   6       25.56       26.24      0.55 o
   8   0   6        7.32        6.77      0.40 o
  10   0   6        0.09        0.29      0.24 o
   1   1   6        0.72        0.99      0.34 o
   2   1   6        1.82        2.22      0.30 o
   3   1   6        4.28        4.14      0.27 o
   4   1   6        8.35        9.07      0.30 o
   5   1   6       16.10       17.90      0.35 o
   6   1   6        4.07        4.37      0.26 o
   7   1   6        5.07        5.65      0.26 o
   8   1   6        4.18        3.75      0.32 o
   9   1   6        0.92        1.06      0.19 o
  10   1   6        0.83        0.94      0.27 o
  11   1   6        1.69        1.45      0.23 o
  12   1   6        1.00        0.96      0.32 o
   0   2   6        5.53        5.91      0.40 o
   1   2   6       10.45       11.11      0.30 o
   2   2   6        5.15        4.95      0.26 o
   3   2   6        7.38        7.45      0.34 o
   4   2   6        1.19        0.76      0.35 o
   5   2   6       21.45       23.32      0.54 o
   6   2   6       13.86       14.02      0.46 o
   7   2   6        6.03        6.44      0.39 o
   8   2   6        0.27        0.33      0.31 o
   9   2   6        1.40        1.70      0.30 o
  10   2   6        1.41        1.12      0.27 o
  11   2   6        1.70        1.61      0.24 o
  12   2   6        1.04        1.24      0.29 o
   1   3   6        1.54        1.42      0.24 o
   2   3   6        1.16        1.61      0.23 o
   3   3   6        1.79        1.80      0.23 o
   4   3   6       10.94       10.92      0.35 o
   5   3   6       13.35       14.38      0.46 o
   6   3   6        9.16        9.06      0.41 o
   7   3   6       11.75       11.67      0.42 o
   8   3   6       14.41       12.17      0.41 o
   9   3   6        0.08        0.05      0.28 o
  10   3   6        0.40        0.72      0.25 o
  11   3   6        0.53        0.54      0.21 o
   0   4   6        7.11        7.01      0.39 o
   1   4   6       10.98       11.47      0.35 o
   2   4   6        4.46        4.98      0.30 o
   3   4   6        0.57        0.58      0.20 o
   4   4   6        6.20        5.91      0.27 o
   5   4   6        1.54        1.47      0.27 o
   6   4   6        6.23        6.52      0.36 o
   7   4   6        3.68        3.73      0.32 o
   8   4   6        2.63        2.58      0.30 o
   9   4   6        4.40        4.93      0.29 o
  10   4   6        4.65        3.91      0.25 o
   1   5   6        3.21        3.33      0.27 o
   2   5   6        0.66        0.71      0.24 o
   3   5   6        2.45        2.53      0.25 o
   4   5   6        1.53        1.68      0.19 o
   5   5   6        0.48        0.44      0.22 o
   6   5   6        6.35        6.13      0.54 o
   7   5   6        9.46       11.08      0.62 o
   8   5   6        8.55        8.98      0.29 o
   9   5   6        5.04        4.78      0.33 o
   0   6   6        2.29        1.66      0.40 o
   1   6   6        1.10        1.17      0.28 o
   2   6   6       10.57       11.12      0.35 o
   3   6   6        2.16        2.56      0.20 o
   4   6   6        4.77        4.77      0.30 o
   5   6   6        6.55        6.65      0.50 o
   6   6   6        3.87        3.25      0.28 o
   1   7   6        3.16        3.68      0.24 o
   2   7   6        1.29        1.08      0.32 o
   3   7   6        2.13        1.92      0.31 o
   4   7   6        1.19        1.23      0.28 o
 
